# Supplementary material for: (E)-N′-(4-Pyridylmethyl­ene)-4-(8-quinol­yl­oxy)butanohydrazide 0.25-hydrate
Source: Acta Crystallogr Sect E Struct Rep Online. 2009 Jan 14;65(Pt 2):o295. doi: 10.1107/S160053680900110X (PMC2968356; doi:10.1107/S160053680900110X)
Supplement: Supplementary file 1 [file e-65-0o295-sup1.cif]

##############################################################################
###                                                                        ###
###        Electronic paper (Acta Crystallographica Section E)             ###
###                                                                        ###
##############################################################################
#                                                                            #
# This CIF contains the data in a paper accepted for publication in Acta     #
# Crystallographica Section E. It conforms to the requirements of Notes      #
# for Authors for Section E, and has been peer reviewed under the auspices   #
# of the IUCr Commission on Journals.                                        #
#                                                                            #
# Full details of the Crystallographic Information File format               #
# are given in the paper "The Crystallographic Information File (CIF):       #
# a New Standard Archive File for Crystallography" by S. R. Hall, F. H.      #
# Allen and I. D. Brown [Acta Cryst. (1991), A47, 655-685].                  #
#                                                                            #
# The current version of the core CIF dictionary is obtainable from          #
# ftp://ftp.iucr.org/pub/cif_core.dic. The current version number is 2.4.    #
#                                                                            #
# Software is freely available for graphical display of the structure(s) in  #
# this CIF.  For information consult the CIF home page http://www.iucr.org/  #
# cif/home.html                                                              #
#                                                                            #
# This file may be used for bona fide research purposes within the           #
# scientific community so long as proper attribution is given to the journal # 
# article from which it was obtained.                                        #
#                                                                            #
##############################################################################
                                             
data_global
_audit_creation_method     'SHELXL-97'
_journal_date_recd_electronic     2009-01-06
_journal_date_accepted     2009-01-09
_journal_name_full     'Acta Crystallographica, Section E'
_journal_year     2009
_journal_volume     65
_journal_issue      2
_journal_page_first     o295
_journal_page_last     o295
_journal_paper_category     QO
_journal_coeditor_code     TK2355
_publ_contact_author_name     'Jia-Ming Li'
_publ_contact_author_address
;
Department of Chemistry and Biology,
Laboratory of Beibu Gulf Marine Protection and Exploitation,
Qinzhou University,
Qinzhou, Guangxi 535000
People^'^s Republic of China
;
_publ_contact_author_email     ljmmarise@163.com
_publ_contact_author_fax     '86 777 5845973 '
_publ_contact_author_phone     '86 777 2860226 '
_publ_section_title
;
(<i>E</i>)-<i>N'</i>-(4-Pyridylmethylene)-4-(8-quinolyloxy)butanohydrazide
0.25-hydrate
;
loop_
    _publ_author_name
    _publ_author_footnote
    _publ_author_address
    'Chen, Min-E' .
;
Department of Chemistry and Biology,
Laboratory of Beibu Gulf Marine Protection and Exploitation,
Qinzhou University
Qinzhou, Guangxi 535000
People's Republic of China
;
    'Li, Jia-Ming' .
;
Department of Chemistry and Biology,
Laboratory of Beibu Gulf Marine Protection and Exploitation,
Qinzhou University
Qinzhou, Guangxi 535000
People's Republic of China
;
data_I
_chemical_name_systematic
;
(<i>E</i>)-<i>N'</i>-(4-Pyridylmethylene)-4-(8-quinolyloxy)butanohydrazide
0.25-hydrate
;
_chemical_name_common     ?
_chemical_formula_moiety     'C19 H18 N4 O2, 0.25(H2 O)'
_chemical_formula_sum     'C76 H74 N16 O9'
_chemical_formula_iupac     'C19 H18 N4 O2, 0.25H2 O'
_chemical_formula_weight     1355.51
_chemical_melting_point     438
_symmetry_cell_setting     Monoclinic
_symmetry_space_group_name_H-M     'P 21'
_symmetry_space_group_name_Hall     'P 2yb'
loop_
    _symmetry_equiv_pos_as_xyz
    'x, y, z'
    '-x, y+1/2, -z'
_cell_length_a     8.8816(13)
_cell_length_b     17.420(2)
_cell_length_c     11.3624(17)
_cell_angle_alpha     90.00
_cell_angle_beta     100.765(3)
_cell_angle_gamma     90.00
_cell_volume     1727.0(4)
_cell_formula_units_Z     1
_cell_measurement_reflns_used     1165
_cell_measurement_theta_min     2.17
_cell_measurement_theta_max     20.03
_cell_measurement_temperature     295
_exptl_crystal_description     block
_exptl_crystal_colour     colorless
_exptl_crystal_size_max     0.32
_exptl_crystal_size_mid     0.26
_exptl_crystal_size_min     0.22
_exptl_crystal_density_diffrn     1.303
_exptl_crystal_density_meas     ?
_exptl_crystal_density_method     'not measured'
_exptl_crystal_F_000     714
_exptl_absorpt_coefficient_mu     0.088
_exptl_absorpt_correction_type     multi-scan
_exptl_absorpt_process_details     '(SADABS; Sheldrick, 1996)'
_exptl_absorpt_correction_T_min     0.972
_exptl_absorpt_correction_T_max     0.981
_exptl_special_details
;
;
_diffrn_ambient_temperature     295
_diffrn_radiation_type     MoK\a
_diffrn_radiation_wavelength     0.71073
_diffrn_radiation_source     'fine-focus sealed tube'
_diffrn_radiation_monochromator     graphite
_diffrn_measurement_device_type     'Bruker SMART CCD area-detector'
_diffrn_measurement_method     '\f and \w'
_diffrn_detector_area_resol_mean     ?
_diffrn_reflns_number     9142
_diffrn_reflns_av_R_equivalents     0.050
_diffrn_reflns_av_sigmaI/netI     0.059
_diffrn_reflns_theta_min     1.8
_diffrn_reflns_theta_max     25.1
_diffrn_reflns_theta_full     25.1
_diffrn_measured_fraction_theta_max     1.000
_diffrn_measured_fraction_theta_full     1.000
_diffrn_reflns_limit_h_min     -10
_diffrn_reflns_limit_h_max     10
_diffrn_reflns_limit_k_min     -13
_diffrn_reflns_limit_k_max     20
_diffrn_reflns_limit_l_min     -13
_diffrn_reflns_limit_l_max     13
_diffrn_standards_number     0
_diffrn_standards_interval_count     .
_diffrn_standards_interval_time     .
_diffrn_standards_decay_%     0
_refine_special_details
;
Refinement of <i>F</i>^2^ against ALL reflections. The weighted <i>R</i>-factor
<i>wR</i> and goodness of fit <i>S</i> are based on <i>F</i>^2^, conventional
<i>R</i>-factors <i>R</i> are based on <i>F</i>, with <i>F</i> set to zero for
negative <i>F</i>^2^. The threshold expression of <i>F</i>^2^ >
\s(<i>F</i>^2^) is used only for calculating <i>R</i>-factors(gt) <i>etc</i>.
and is not relevant to the choice of reflections for refinement.
<i>R</i>-factors based on <i>F</i>^2^ are statistically about twice as large
as those based on <i>F</i>, and <i>R</i>- factors based on ALL data will be
even larger.
;
_reflns_number_total     3169
_reflns_number_gt     1927
_reflns_threshold_expression     I>2\s(I)
_refine_ls_structure_factor_coef     Fsqd
_refine_ls_matrix_type     full
_refine_ls_R_factor_all     0.105
_refine_ls_R_factor_gt     0.058
_refine_ls_wR_factor_gt     0.132
_refine_ls_wR_factor_ref     0.162
_refine_ls_goodness_of_fit_ref     1.01
_refine_ls_restrained_S_all     1.01
_refine_ls_number_reflns     3169
_refine_ls_number_parameters     460
_refine_ls_number_restraints     0
_refine_ls_hydrogen_treatment     constr
_refine_ls_weighting_scheme     calc
_refine_ls_weighting_details
          'calc w=1/[\s^2^(Fo^2^)+(0.0877P)^2^+0.001P] where P=(Fo^2^+2Fc^2^)/3'
_atom_sites_solution_hydrogens     geom
_atom_sites_solution_primary     direct
_atom_sites_solution_secondary     difmap
_refine_ls_shift/su_max     ?
_refine_ls_shift/su_max_lt     0.001
_refine_ls_shift/su_mean     0.000
_refine_diff_density_max     0.32
_refine_diff_density_min     -0.21
_refine_ls_extinction_method     none
_refine_ls_extinction_coef     ?
_refine_ls_abs_structure_details     nd
_refine_ls_abs_structure_Flack     ?
loop_
    _atom_type_symbol
    _atom_type_description
    _atom_type_scat_dispersion_real
    _atom_type_scat_dispersion_imag
    _atom_type_scat_source
    'C' 'C' 0.0033 0.0000
                         'International Tables Vol C Tables 4.2.6.8 and 6.1.1.4'
    'H' 'H' 0.0000 0.0000
                         'International Tables Vol C Tables 4.2.6.8 and 6.1.1.4'
    'N' 'N' 0.0061 0.0000
                         'International Tables Vol C Tables 4.2.6.8 and 6.1.1.4'
    'O' 'O' 0.0106 0.0000
                         'International Tables Vol C Tables 4.2.6.8 and 6.1.1.4'
_computing_data_collection     'SMART (Bruker, 2007)'
_computing_cell_refinement     'SAINT (Bruker, 2007)'
_computing_data_reduction     'SAINT (Bruker, 2007)'
_computing_structure_solution     'SHELXS97 (Sheldrick, 2008)'
_computing_structure_refinement     'SHELXL97 (Sheldrick, 2008)'
_computing_molecular_graphics     'SHELXTL (Sheldrick, 2008)'
_computing_publication_material     'SHELXTL (Sheldrick, 2008'
loop_
    _atom_site_type_symbol
    _atom_site_label
    _atom_site_fract_x
    _atom_site_fract_y
    _atom_site_fract_z
    _atom_site_U_iso_or_equiv
    _atom_site_adp_type
    _atom_site_calc_flag
    _atom_site_refinement_flags
    _atom_site_occupancy
    _atom_site_disorder_assembly
    _atom_site_disorder_group
    N N1 1.1571(5) 0.0923(3) 0.6124(4) 0.0478(12) Uani d . 1 . .
    N N2 0.7191(6) 0.1522(3) 0.1045(4) 0.0566(14) Uani d . 1 . .
    H H2 0.7211 0.1460 0.0297 0.068 Uiso calc R 1 . .
    N N3 0.6437(6) 0.1008(3) 0.1636(4) 0.0510(13) Uani d . 1 . .
    N N4 0.3307(7) -0.1253(4) 0.2546(6) 0.0817(18) Uani d . 1 . .
    N N5 0.6503(5) 0.1139(3) 0.8355(4) 0.0495(12) Uani d . 1 . .
    N N6 1.0930(6) 0.0735(3) 1.3512(4) 0.0510(13) Uani d . 1 . .
    H H6 1.0909 0.0810 1.4257 0.061 Uiso calc R 1 . .
    N N7 1.1691(6) 0.1246(3) 1.2916(4) 0.0474(12) Uani d . 1 . .
    N N8 1.4779(7) 0.3522(3) 1.1941(6) 0.0674(15) Uani d . 1 . .
    O O1 0.9800(4) 0.2139(2) 0.5363(3) 0.0497(10) Uani d . 1 . .
    O O2 0.8522(6) 0.2626(3) 0.1125(4) 0.0769(14) Uani d . 1 . .
    O O3 0.8302(5) -0.0034(2) 0.9236(3) 0.0511(10) Uani d . 1 . .
    O O4 0.9623(6) -0.0348(2) 1.3516(4) 0.0707(14) Uani d . 1 . .
    O O5 0.2645(9) 0.3398(5) 0.6539(8) 0.072(3) Uani d PD 0.50 . .
    H H39 0.2124 0.3805 0.6357 0.107 Uiso d PRD 0.50 . .
    H H40 0.2794 0.3362 0.7297 0.107 Uiso d PRD 0.50 . .
    C C1 1.0067(7) 0.1999(3) 0.6560(5) 0.0430(14) Uani d . 1 . .
    C C2 0.9470(7) 0.2422(3) 0.7384(5) 0.0491(15) Uani d . 1 . .
    H H1 0.8840 0.2840 0.7134 0.059 Uiso calc R 1 . .
    C C3 0.9807(7) 0.2225(4) 0.8599(5) 0.0557(16) Uani d . 1 . .
    H H3 0.9389 0.2514 0.9147 0.067 Uiso calc R 1 . .
    C C4 1.0719(7) 0.1628(4) 0.8992(5) 0.0569(17) Uani d . 1 . .
    H H4 1.0932 0.1515 0.9806 0.068 Uiso calc R 1 . .
    C C5 1.1361(7) 0.1168(3) 0.8187(5) 0.0478(15) Uani d . 1 . .
    C C6 1.2298(7) 0.0529(4) 0.8537(5) 0.0583(17) Uani d . 1 . .
    H H5 1.2534 0.0389 0.9340 0.070 Uiso calc R 1 . .
    C C7 1.2853(8) 0.0120(4) 0.7713(6) 0.0662(18) Uani d . 1 . .
    H H7 1.3495 -0.0298 0.7938 0.079 Uiso calc R 1 . .
    C C8 1.2449(8) 0.0333(4) 0.6505(6) 0.0608(17) Uani d . 1 . .
    H H8 1.2824 0.0039 0.5940 0.073 Uiso calc R 1 . .
    C C9 1.1020(6) 0.1352(3) 0.6951(4) 0.0391(13) Uani d . 1 . .
    C C10 0.8914(7) 0.2810(3) 0.4948(5) 0.0508(15) Uani d . 1 . .
    H H10A 0.9416 0.3268 0.5318 0.061 Uiso calc R 1 . .
    H H10B 0.7903 0.2776 0.5152 0.061 Uiso calc R 1 . .
    C C11 0.8788(7) 0.2845(3) 0.3596(5) 0.0537(16) Uani d . 1 . .
    H H11A 0.8270 0.3315 0.3295 0.064 Uiso calc R 1 . .
    H H11B 0.9808 0.2854 0.3406 0.064 Uiso calc R 1 . .
    C C12 0.7917(7) 0.2168(3) 0.2986(4) 0.0498(15) Uani d . 1 . .
    H H12A 0.6867 0.2192 0.3110 0.060 Uiso calc R 1 . .
    H H12B 0.8370 0.1699 0.3353 0.060 Uiso calc R 1 . .
    C C13 0.7914(7) 0.2139(4) 0.1658(5) 0.0517(15) Uani d . 1 . .
    C C14 0.5817(7) 0.0439(4) 0.1021(5) 0.0523(15) Uani d . 1 . .
    H H14 0.5915 0.0389 0.0224 0.063 Uiso calc R 1 . .
    C C15 0.4960(7) -0.0130(3) 0.1556(5) 0.0491(15) Uani d . 1 . .
    C C16 0.4348(7) -0.0766(4) 0.0895(6) 0.0593(16) Uani d . 1 . .
    H H16 0.4488 -0.0832 0.0110 0.071 Uiso calc R 1 . .
    C C17 0.3533(8) -0.1299(4) 0.1419(7) 0.075(2) Uani d . 1 . .
    H H17 0.3116 -0.1715 0.0960 0.090 Uiso calc R 1 . .
    C C18 0.3892(9) -0.0646(5) 0.3151(7) 0.076(2) Uani d . 1 . .
    H H18 0.3749 -0.0600 0.3938 0.091 Uiso calc R 1 . .
    C C19 0.4703(7) -0.0070(4) 0.2711(5) 0.0581(17) Uani d . 1 . .
    H H19 0.5068 0.0350 0.3186 0.070 Uiso calc R 1 . .
    C C20 0.8106(7) 0.0064(3) 0.8035(5) 0.0442(14) Uani d . 1 . .
    C C21 0.8736(7) -0.0391(4) 0.7273(5) 0.0558(16) Uani d . 1 . .
    H H21 0.9340 -0.0807 0.7577 0.067 Uiso calc R 1 . .
    C C22 0.8485(8) -0.0239(4) 0.6043(6) 0.0649(19) Uani d . 1 . .
    H H22 0.8948 -0.0546 0.5543 0.078 Uiso calc R 1 . .
    C C23 0.7566(8) 0.0355(4) 0.5573(5) 0.0649(19) Uani d . 1 . .
    H H23 0.7396 0.0446 0.4752 0.078 Uiso calc R 1 . .
    C C24 0.6872(7) 0.0832(4) 0.6320(5) 0.0512(16) Uani d . 1 . .
    C C25 0.5906(8) 0.1436(4) 0.5884(6) 0.070(2) Uani d . 1 . .
    H H25 0.5701 0.1542 0.5068 0.084 Uiso calc R 1 . .
    C C26 0.5250(8) 0.1879(4) 0.6658(6) 0.070(2) Uani d . 1 . .
    H H26 0.4589 0.2280 0.6378 0.083 Uiso calc R 1 . .
    C C27 0.5617(8) 0.1702(4) 0.7890(6) 0.0663(18) Uani d . 1 . .
    H H27 0.5194 0.2010 0.8412 0.080 Uiso calc R 1 . .
    C C28 0.7132(7) 0.0686(3) 0.7572(5) 0.0455(14) Uani d . 1 . .
    C C29 0.9213(7) -0.0686(3) 0.9732(5) 0.0523(15) Uani d . 1 . .
    H H29A 1.0227 -0.0659 0.9533 0.063 Uiso calc R 1 . .
    H H29B 0.8731 -0.1161 0.9414 0.063 Uiso calc R 1 . .
    C C30 0.9317(7) -0.0652(3) 1.1079(5) 0.0472(14) Uani d . 1 . .
    H H30A 0.8291 -0.0649 1.1259 0.057 Uiso calc R 1 . .
    H H30B 0.9839 -0.1107 1.1441 0.057 Uiso calc R 1 . .
    C C31 1.0176(7) 0.0060(3) 1.1622(5) 0.0479(14) Uani d . 1 . .
    H H31A 1.1217 0.0044 1.1477 0.057 Uiso calc R 1 . .
    H H31B 0.9684 0.0514 1.1232 0.057 Uiso calc R 1 . .
    C C32 1.0214(7) 0.0116(3) 1.2951(5) 0.0492(14) Uani d . 1 . .
    C C33 1.2327(7) 0.1813(4) 1.3530(5) 0.0517(15) Uani d . 1 . .
    H H33 1.2256 0.1860 1.4333 0.062 Uiso calc R 1 . .
    C C34 1.3162(6) 0.2387(3) 1.2971(5) 0.0448(14) Uani d . 1 . .
    C C35 1.3416(7) 0.2328(4) 1.1804(5) 0.0580(17) Uani d . 1 . .
    H H35 1.3053 0.1904 1.1339 0.070 Uiso calc R 1 . .
    C C36 1.4204(8) 0.2895(4) 1.1339(6) 0.071(2) Uani d . 1 . .
    H H36 1.4347 0.2840 1.0553 0.085 Uiso calc R 1 . .
    C C37 1.4515(8) 0.3568(4) 1.3043(6) 0.0665(19) Uani d . 1 . .
    H H37 1.4879 0.4002 1.3482 0.080 Uiso calc R 1 . .
    C C38 1.3756(7) 0.3035(4) 1.3600(6) 0.0603(17) Uani d . 1 . .
    H H38 1.3640 0.3107 1.4389 0.072 Uiso calc R 1 . .
loop_
    _atom_site_aniso_label
    _atom_site_aniso_U_11
    _atom_site_aniso_U_22
    _atom_site_aniso_U_33
    _atom_site_aniso_U_12
    _atom_site_aniso_U_13
    _atom_site_aniso_U_23
    N1 0.053(3) 0.049(3) 0.043(3) 0.012(2) 0.012(2) 0.000(2)
    N2 0.068(4) 0.063(4) 0.042(3) -0.004(3) 0.017(3) 0.005(2)
    N3 0.052(3) 0.061(3) 0.041(3) 0.000(3) 0.010(2) 0.001(3)
    N4 0.084(5) 0.072(5) 0.091(5) -0.008(4) 0.020(4) 0.010(4)
    N5 0.051(3) 0.052(3) 0.045(3) -0.006(3) 0.005(2) 0.000(2)
    N6 0.070(4) 0.050(3) 0.036(3) -0.004(3) 0.019(3) 0.003(2)
    N7 0.056(3) 0.042(3) 0.045(3) 0.000(2) 0.012(2) 0.004(2)
    N8 0.069(4) 0.059(4) 0.075(4) -0.009(3) 0.016(3) 0.007(3)
    O1 0.067(3) 0.046(2) 0.036(2) 0.013(2) 0.0091(18) 0.0019(17)
    O2 0.110(4) 0.072(3) 0.055(3) -0.020(3) 0.031(3) 0.010(2)
    O3 0.066(3) 0.054(3) 0.033(2) 0.010(2) 0.0065(18) 0.0019(17)
    O4 0.111(4) 0.060(3) 0.048(2) -0.026(3) 0.032(3) 0.002(2)
    O5 0.059(6) 0.055(5) 0.102(7) 0.002(4) 0.018(5) -0.020(5)
    C1 0.057(4) 0.037(3) 0.035(3) -0.005(3) 0.009(3) -0.001(2)
    C2 0.063(4) 0.041(3) 0.047(4) -0.002(3) 0.017(3) -0.011(3)
    C3 0.073(4) 0.055(4) 0.043(3) -0.006(4) 0.021(3) -0.013(3)
    C4 0.068(4) 0.069(5) 0.031(3) -0.019(4) 0.002(3) -0.004(3)
    C5 0.049(4) 0.050(4) 0.041(3) 0.000(3) 0.000(3) -0.001(3)
    C6 0.057(4) 0.074(5) 0.039(4) 0.003(4) -0.003(3) 0.009(3)
    C7 0.064(4) 0.070(5) 0.062(4) 0.019(4) 0.004(3) 0.014(4)
    C8 0.069(4) 0.058(4) 0.058(4) 0.016(4) 0.018(3) 0.002(3)
    C9 0.046(3) 0.037(3) 0.034(3) -0.001(3) 0.006(2) 0.000(2)
    C10 0.061(4) 0.039(3) 0.050(4) 0.003(3) 0.004(3) -0.002(3)
    C11 0.065(4) 0.049(4) 0.047(4) 0.001(3) 0.010(3) 0.006(3)
    C12 0.062(4) 0.051(4) 0.036(3) 0.004(3) 0.007(3) 0.008(3)
    C13 0.057(4) 0.054(4) 0.044(3) 0.002(3) 0.011(3) 0.007(3)
    C14 0.060(4) 0.059(4) 0.039(3) 0.010(3) 0.013(3) 0.002(3)
    C15 0.046(4) 0.049(4) 0.049(4) 0.003(3) 0.003(3) 0.004(3)
    C16 0.068(4) 0.048(4) 0.061(4) 0.009(3) 0.009(3) -0.006(3)
    C17 0.078(5) 0.052(5) 0.093(6) -0.003(4) 0.007(4) -0.006(4)
    C18 0.075(5) 0.084(6) 0.069(5) 0.006(5) 0.017(4) 0.006(4)
    C19 0.068(4) 0.060(4) 0.046(4) -0.003(4) 0.009(3) 0.003(3)
    C20 0.051(3) 0.048(3) 0.033(3) -0.006(3) 0.003(3) -0.004(3)
    C21 0.063(4) 0.064(4) 0.041(3) -0.003(3) 0.010(3) -0.011(3)
    C22 0.072(5) 0.077(5) 0.050(4) -0.019(4) 0.023(3) -0.019(4)
    C23 0.072(4) 0.087(5) 0.036(3) -0.023(4) 0.010(3) -0.004(4)
    C24 0.053(4) 0.062(4) 0.037(3) -0.021(3) 0.005(3) 0.004(3)
    C25 0.071(5) 0.080(5) 0.053(4) -0.017(4) -0.004(4) 0.015(4)
    C26 0.065(5) 0.065(5) 0.070(5) -0.006(4) -0.009(4) 0.020(4)
    C27 0.067(5) 0.060(4) 0.071(5) 0.007(4) 0.013(4) 0.006(4)
    C28 0.046(3) 0.055(4) 0.035(3) -0.013(3) 0.008(3) -0.006(3)
    C29 0.067(4) 0.040(3) 0.048(3) 0.001(3) 0.005(3) -0.002(3)
    C30 0.058(4) 0.036(3) 0.045(3) 0.003(3) 0.004(3) 0.010(3)
    C31 0.058(4) 0.044(3) 0.042(3) -0.004(3) 0.010(3) 0.007(3)
    C32 0.064(4) 0.045(3) 0.040(3) -0.001(3) 0.013(3) 0.002(3)
    C33 0.054(4) 0.055(4) 0.045(4) -0.001(3) 0.005(3) -0.001(3)
    C34 0.047(3) 0.039(3) 0.049(4) 0.005(3) 0.011(3) 0.000(3)
    C35 0.060(4) 0.056(4) 0.057(4) -0.011(3) 0.007(3) -0.009(3)
    C36 0.079(5) 0.080(5) 0.057(4) -0.018(4) 0.023(4) 0.004(4)
    C37 0.071(5) 0.050(4) 0.075(5) -0.005(4) 0.005(4) -0.008(4)
    C38 0.062(4) 0.060(4) 0.059(4) -0.002(4) 0.012(3) 0.000(3)
_geom_special_details
;
All e.s.d.'s (except the e.s.d. in the dihedral angle between two l.s. planes)
are estimated using the full covariance matrix. The cell e.s.d.'s are taken
into account individually in the estimation of e.s.d.'s in distances, angles
and torsion angles; correlations between e.s.d.'s in cell parameters are only
used when they are defined by crystal symmetry. An approximate (isotropic)
treatment of cell e.s.d.'s is used for estimating e.s.d.'s involving l.s.
planes.
;
loop_
    _geom_bond_atom_site_label_1
    _geom_bond_atom_site_label_2
    _geom_bond_site_symmetry_2
    _geom_bond_distance
    _geom_bond_publ_flag
    N1 C8 . 1.314(7) ?
    N1 C9 . 1.361(6) ?
    N2 C13 . 1.373(8) ?
    N2 N3 . 1.368(6) ?
    N2 H2 . 0.8600 ?
    N3 C14 . 1.277(7) ?
    N4 C18 . 1.314(9) ?
    N4 C17 . 1.335(9) ?
    N5 C27 . 1.306(8) ?
    N5 C28 . 1.381(7) ?
    N6 C32 . 1.349(7) ?
    N6 N7 . 1.371(6) ?
    N6 H6 . 0.8600 ?
    N7 C33 . 1.278(7) ?
    N8 C37 . 1.317(8) ?
    N8 C36 . 1.339(9) ?
    O1 C1 . 1.359(6) ?
    O1 C10 . 1.438(6) ?
    O2 C13 . 1.224(7) ?
    O3 C20 . 1.354(6) ?
    O3 C29 . 1.445(7) ?
    O4 C32 . 1.212(7) ?
    O5 H39 . 0.8500 ?
    O5 H40 . 0.8499 ?
    C1 C2 . 1.373(7) ?
    C1 C9 . 1.429(7) ?
    C2 C3 . 1.400(8) ?
    C2 H1 . 0.9300 ?
    C3 C4 . 1.342(9) ?
    C3 H3 . 0.9300 ?
    C4 C5 . 1.414(8) ?
    C4 H4 . 0.9300 ?
    C5 C6 . 1.402(8) ?
    C5 C9 . 1.417(7) ?
    C6 C7 . 1.343(9) ?
    C6 H5 . 0.9300 ?
    C7 C8 . 1.402(9) ?
    C7 H7 . 0.9300 ?
    C8 H8 . 0.9300 ?
    C10 C11 . 1.521(7) ?
    C10 H10A . 0.9700 ?
    C10 H10B . 0.9700 ?
    C11 C12 . 1.506(8) ?
    C11 H11A . 0.9700 ?
    C11 H11B . 0.9700 ?
    C12 C13 . 1.509(7) ?
    C12 H12A . 0.9700 ?
    C12 H12B . 0.9700 ?
    C14 C15 . 1.451(8) ?
    C14 H14 . 0.9300 ?
    C15 C19 . 1.378(8) ?
    C15 C16 . 1.391(8) ?
    C16 C17 . 1.378(9) ?
    C16 H16 . 0.9300 ?
    C17 H17 . 0.9300 ?
    C18 C19 . 1.382(9) ?
    C18 H18 . 0.9300 ?
    C19 H19 . 0.9300 ?
    C20 C21 . 1.368(7) ?
    C20 C28 . 1.425(8) ?
    C21 C22 . 1.398(8) ?
    C21 H21 . 0.9300 ?
    C22 C23 . 1.364(9) ?
    C22 H22 . 0.9300 ?
    C23 C24 . 1.411(8) ?
    C23 H23 . 0.9300 ?
    C24 C25 . 1.389(9) ?
    C24 C28 . 1.421(7) ?
    C25 C26 . 1.377(9) ?
    C25 H25 . 0.9300 ?
    C26 C27 . 1.410(9) ?
    C26 H26 . 0.9300 ?
    C27 H27 . 0.9300 ?
    C29 C30 . 1.518(7) ?
    C29 H29A . 0.9700 ?
    C29 H29B . 0.9700 ?
    C30 C31 . 1.524(8) ?
    C30 H30A . 0.9700 ?
    C30 H30B . 0.9700 ?
    C31 C32 . 1.507(8) ?
    C31 H31A . 0.9700 ?
    C31 H31B . 0.9700 ?
    C33 C34 . 1.460(8) ?
    C33 H33 . 0.9300 ?
    C34 C38 . 1.386(8) ?
    C34 C35 . 1.389(8) ?
    C35 C36 . 1.373(8) ?
    C35 H35 . 0.9300 ?
    C36 H36 . 0.9300 ?
    C37 C38 . 1.370(9) ?
    C37 H37 . 0.9300 ?
    C38 H38 . 0.9300 ?
loop_
    _geom_angle_atom_site_label_1
    _geom_angle_atom_site_label_2
    _geom_angle_atom_site_label_3
    _geom_angle_site_symmetry_1
    _geom_angle_site_symmetry_3
    _geom_angle
    _geom_angle_publ_flag
    C8 N1 C9 . . 118.0(5) ?
    C13 N2 N3 . . 119.3(5) ?
    C13 N2 H2 . . 120.4 ?
    N3 N2 H2 . . 120.4 ?
    C14 N3 N2 . . 116.1(5) ?
    C18 N4 C17 . . 115.7(6) ?
    C27 N5 C28 . . 117.0(5) ?
    C32 N6 N7 . . 121.2(4) ?
    C32 N6 H6 . . 119.4 ?
    N7 N6 H6 . . 119.4 ?
    C33 N7 N6 . . 116.2(5) ?
    C37 N8 C36 . . 114.6(6) ?
    C1 O1 C10 . . 117.2(4) ?
    C20 O3 C29 . . 116.7(4) ?
    H39 O5 H40 . . 106.4 ?
    O1 C1 C2 . . 124.6(5) ?
    O1 C1 C9 . . 115.8(4) ?
    C2 C1 C9 . . 119.5(5) ?
    C1 C2 C3 . . 120.2(6) ?
    C1 C2 H1 . . 119.9 ?
    C3 C2 H1 . . 119.9 ?
    C4 C3 C2 . . 121.4(5) ?
    C4 C3 H3 . . 119.3 ?
    C2 C3 H3 . . 119.3 ?
    C3 C4 C5 . . 121.1(6) ?
    C3 C4 H4 . . 119.5 ?
    C5 C4 H4 . . 119.5 ?
    C6 C5 C9 . . 117.8(5) ?
    C6 C5 C4 . . 123.8(6) ?
    C9 C5 C4 . . 118.4(5) ?
    C7 C6 C5 . . 120.0(6) ?
    C7 C6 H5 . . 120.0 ?
    C5 C6 H5 . . 120.0 ?
    C6 C7 C8 . . 118.8(6) ?
    C6 C7 H7 . . 120.6 ?
    C8 C7 H7 . . 120.6 ?
    N1 C8 C7 . . 123.9(6) ?
    N1 C8 H8 . . 118.1 ?
    C7 C8 H8 . . 118.1 ?
    N1 C9 C5 . . 121.5(5) ?
    N1 C9 C1 . . 119.2(5) ?
    C5 C9 C1 . . 119.4(5) ?
    O1 C10 C11 . . 107.2(4) ?
    O1 C10 H10A . . 110.3 ?
    C11 C10 H10A . . 110.3 ?
    O1 C10 H10B . . 110.3 ?
    C11 C10 H10B . . 110.3 ?
    H10A C10 H10B . . 108.5 ?
    C12 C11 C10 . . 111.7(5) ?
    C12 C11 H11A . . 109.3 ?
    C10 C11 H11A . . 109.3 ?
    C12 C11 H11B . . 109.3 ?
    C10 C11 H11B . . 109.3 ?
    H11A C11 H11B . . 107.9 ?
    C11 C12 C13 . . 113.1(5) ?
    C11 C12 H12A . . 109.0 ?
    C13 C12 H12A . . 109.0 ?
    C11 C12 H12B . . 109.0 ?
    C13 C12 H12B . . 109.0 ?
    H12A C12 H12B . . 107.8 ?
    O2 C13 N2 . . 120.0(5) ?
    O2 C13 C12 . . 123.5(6) ?
    N2 C13 C12 . . 116.5(5) ?
    N3 C14 C15 . . 120.5(5) ?
    N3 C14 H14 . . 119.8 ?
    C15 C14 H14 . . 119.8 ?
    C19 C15 C16 . . 117.3(6) ?
    C19 C15 C14 . . 122.7(5) ?
    C16 C15 C14 . . 120.0(5) ?
    C17 C16 C15 . . 119.1(6) ?
    C17 C16 H16 . . 120.5 ?
    C15 C16 H16 . . 120.5 ?
    N4 C17 C16 . . 124.0(7) ?
    N4 C17 H17 . . 118.0 ?
    C16 C17 H17 . . 118.0 ?
    N4 C18 C19 . . 125.2(7) ?
    N4 C18 H18 . . 117.4 ?
    C19 C18 H18 . . 117.4 ?
    C15 C19 C18 . . 118.6(6) ?
    C15 C19 H19 . . 120.7 ?
    C18 C19 H19 . . 120.7 ?
    O3 C20 C21 . . 125.0(5) ?
    O3 C20 C28 . . 115.0(5) ?
    C21 C20 C28 . . 119.9(5) ?
    C20 C21 C22 . . 121.0(6) ?
    C20 C21 H21 . . 119.5 ?
    C22 C21 H21 . . 119.5 ?
    C23 C22 C21 . . 120.5(6) ?
    C23 C22 H22 . . 119.8 ?
    C21 C22 H22 . . 119.8 ?
    C22 C23 C24 . . 120.6(6) ?
    C22 C23 H23 . . 119.7 ?
    C24 C23 H23 . . 119.7 ?
    C25 C24 C23 . . 122.8(6) ?
    C25 C24 C28 . . 117.8(6) ?
    C23 C24 C28 . . 119.3(6) ?
    C24 C25 C26 . . 120.2(6) ?
    C24 C25 H25 . . 119.9 ?
    C26 C25 H25 . . 119.9 ?
    C25 C26 C27 . . 117.7(7) ?
    C25 C26 H26 . . 121.2 ?
    C27 C26 H26 . . 121.2 ?
    N5 C27 C26 . . 125.2(7) ?
    N5 C27 H27 . . 117.4 ?
    C26 C27 H27 . . 117.4 ?
    N5 C28 C24 . . 122.2(6) ?
    N5 C28 C20 . . 119.1(5) ?
    C24 C28 C20 . . 118.7(5) ?
    O3 C29 C30 . . 106.6(4) ?
    O3 C29 H29A . . 110.4 ?
    C30 C29 H29A . . 110.4 ?
    O3 C29 H29B . . 110.4 ?
    C30 C29 H29B . . 110.4 ?
    H29A C29 H29B . . 108.6 ?
    C31 C30 C29 . . 111.8(5) ?
    C31 C30 H30A . . 109.2 ?
    C29 C30 H30A . . 109.2 ?
    C31 C30 H30B . . 109.2 ?
    C29 C30 H30B . . 109.2 ?
    H30A C30 H30B . . 107.9 ?
    C32 C31 C30 . . 112.0(5) ?
    C32 C31 H31A . . 109.2 ?
    C30 C31 H31A . . 109.2 ?
    C32 C31 H31B . . 109.2 ?
    C30 C31 H31B . . 109.2 ?
    H31A C31 H31B . . 107.9 ?
    O4 C32 N6 . . 119.7(5) ?
    O4 C32 C31 . . 123.8(6) ?
    N6 C32 C31 . . 116.5(5) ?
    N7 C33 C34 . . 120.0(5) ?
    N7 C33 H33 . . 120.0 ?
    C34 C33 H33 . . 120.0 ?
    C38 C34 C35 . . 116.0(5) ?
    C38 C34 C33 . . 120.6(5) ?
    C35 C34 C33 . . 123.4(5) ?
    C36 C35 C34 . . 119.9(6) ?
    C36 C35 H35 . . 120.0 ?
    C34 C35 H35 . . 120.0 ?
    N8 C36 C35 . . 124.3(6) ?
    N8 C36 H36 . . 117.9 ?
    C35 C36 H36 . . 117.9 ?
    N8 C37 C38 . . 126.1(6) ?
    N8 C37 H37 . . 117.0 ?
    C38 C37 H37 . . 117.0 ?
    C37 C38 C34 . . 119.0(6) ?
    C37 C38 H38 . . 120.5 ?
    C34 C38 H38 . . 120.5 ?
loop_
    _geom_torsion_atom_site_label_1
    _geom_torsion_atom_site_label_2
    _geom_torsion_atom_site_label_3
    _geom_torsion_atom_site_label_4
    _geom_torsion_site_symmetry_1
    _geom_torsion_site_symmetry_2
    _geom_torsion_site_symmetry_3
    _geom_torsion_site_symmetry_4
    _geom_torsion
    _geom_torsion_publ_flag
    C13 N2 N3 C14 . . . . -178.6(5) ?
    C32 N6 N7 C33 . . . . 179.8(5) ?
    C10 O1 C1 C2 . . . . 4.5(8) ?
    C10 O1 C1 C9 . . . . -176.7(5) ?
    O1 C1 C2 C3 . . . . 179.5(5) ?
    C9 C1 C2 C3 . . . . 0.7(8) ?
    C1 C2 C3 C4 . . . . 0.4(9) ?
    C2 C3 C4 C5 . . . . -0.8(9) ?
    C3 C4 C5 C6 . . . . -178.7(6) ?
    C3 C4 C5 C9 . . . . 0.1(9) ?
    C9 C5 C6 C7 . . . . 0.8(9) ?
    C4 C5 C6 C7 . . . . 179.6(6) ?
    C5 C6 C7 C8 . . . . -1.5(10) ?
    C9 N1 C8 C7 . . . . -0.1(9) ?
    C6 C7 C8 N1 . . . . 1.3(11) ?
    C8 N1 C9 C5 . . . . -0.7(8) ?
    C8 N1 C9 C1 . . . . 179.8(5) ?
    C6 C5 C9 N1 . . . . 0.4(8) ?
    C4 C5 C9 N1 . . . . -178.5(5) ?
    C6 C5 C9 C1 . . . . 179.9(5) ?
    C4 C5 C9 C1 . . . . 1.0(8) ?
    O1 C1 C9 N1 . . . . -0.8(7) ?
    C2 C1 C9 N1 . . . . 178.1(5) ?
    O1 C1 C9 C5 . . . . 179.7(5) ?
    C2 C1 C9 C5 . . . . -1.4(8) ?
    C1 O1 C10 C11 . . . . 179.5(5) ?
    O1 C10 C11 C12 . . . . 63.8(6) ?
    C10 C11 C12 C13 . . . . -173.9(5) ?
    N3 N2 C13 O2 . . . . -176.0(5) ?
    N3 N2 C13 C12 . . . . 4.5(8) ?
    C11 C12 C13 O2 . . . . -1.8(8) ?
    C11 C12 C13 N2 . . . . 177.7(5) ?
    N2 N3 C14 C15 . . . . -178.6(5) ?
    N3 C14 C15 C19 . . . . 3.4(9) ?
    N3 C14 C15 C16 . . . . -177.0(6) ?
    C19 C15 C16 C17 . . . . -0.2(9) ?
    C14 C15 C16 C17 . . . . -179.8(5) ?
    C18 N4 C17 C16 . . . . 1.3(11) ?
    C15 C16 C17 N4 . . . . -1.2(10) ?
    C17 N4 C18 C19 . . . . 0.0(11) ?
    C16 C15 C19 C18 . . . . 1.4(9) ?
    C14 C15 C19 C18 . . . . -179.1(6) ?
    N4 C18 C19 C15 . . . . -1.3(11) ?
    C29 O3 C20 C21 . . . . -1.9(8) ?
    C29 O3 C20 C28 . . . . 176.6(5) ?
    O3 C20 C21 C22 . . . . -179.2(6) ?
    C28 C20 C21 C22 . . . . 2.3(8) ?
    C20 C21 C22 C23 . . . . -1.9(9) ?
    C21 C22 C23 C24 . . . . 0.9(9) ?
    C22 C23 C24 C25 . . . . -178.9(6) ?
    C22 C23 C24 C28 . . . . -0.3(9) ?
    C23 C24 C25 C26 . . . . 179.4(6) ?
    C28 C24 C25 C26 . . . . 0.9(9) ?
    C24 C25 C26 C27 . . . . 1.0(10) ?
    C28 N5 C27 C26 . . . . 0.3(9) ?
    C25 C26 C27 N5 . . . . -1.7(11) ?
    C27 N5 C28 C24 . . . . 1.7(8) ?
    C27 N5 C28 C20 . . . . -179.9(6) ?
    C25 C24 C28 N5 . . . . -2.3(8) ?
    C23 C24 C28 N5 . . . . 179.1(5) ?
    C25 C24 C28 C20 . . . . 179.3(5) ?
    C23 C24 C28 C20 . . . . 0.7(8) ?
    O3 C20 C28 N5 . . . . 1.2(7) ?
    C21 C20 C28 N5 . . . . 179.9(5) ?
    O3 C20 C28 C24 . . . . 179.6(5) ?
    C21 C20 C28 C24 . . . . -1.7(8) ?
    C20 O3 C29 C30 . . . . 177.7(5) ?
    O3 C29 C30 C31 . . . . -64.3(6) ?
    C29 C30 C31 C32 . . . . 177.2(5) ?
    N7 N6 C32 O4 . . . . 176.0(5) ?
    N7 N6 C32 C31 . . . . -5.4(8) ?
    C30 C31 C32 O4 . . . . -0.4(8) ?
    C30 C31 C32 N6 . . . . -179.0(5) ?
    N6 N7 C33 C34 . . . . 180.0(5) ?
    N7 C33 C34 C38 . . . . 175.0(6) ?
    N7 C33 C34 C35 . . . . -5.0(9) ?
    C38 C34 C35 C36 . . . . -0.5(9) ?
    C33 C34 C35 C36 . . . . 179.5(6) ?
    C37 N8 C36 C35 . . . . -0.9(11) ?
    C34 C35 C36 N8 . . . . 0.5(11) ?
    C36 N8 C37 C38 . . . . 1.4(10) ?
    N8 C37 C38 C34 . . . . -1.5(10) ?
    C35 C34 C38 C37 . . . . 0.9(9) ?
    C33 C34 C38 C37 . . . . -179.1(5) ?
loop_
    _geom_hbond_atom_site_label_D
    _geom_hbond_atom_site_label_H
    _geom_hbond_atom_site_label_A
    _geom_hbond_site_symmetry_A
    _geom_hbond_distance_DH
    _geom_hbond_distance_HA
    _geom_hbond_distance_DA
    _geom_hbond_angle_DHA
    _geom_hbond_publ_flag
    C31 H31B O3 . 0.97 2.55 2.908(7) 102 n
    C22 H22 O4 1_554 0.93 2.51 3.224(7) 134 y
    C12 H12B O1 . 0.97 2.52 2.900(7) 103 n
    C7 H7 N8 2_847 0.93 2.55 3.466(9) 167 y
    C3 H3 O2 1_556 0.93 2.52 3.353(7) 150 y
    C2 H1 N4 2_656 0.93 2.55 3.390(9) 150 y
    O5 H39 O4 2_657 0.85 2.17 2.964(10) 156 y
    N6 H6 N1 1_556 0.86 2.10 2.934(6) 163 y
    N2 H2 N5 1_554 0.86 2.25 3.077(7) 161 y
