# Supplementary material for: (E)-N′-(4-Pyridylmethyl­ene)-4-(8-quinol­yl­oxy)butanohydrazide 0.25-hydrate
Source: Acta Crystallogr Sect E Struct Rep Online. 2009 Jan 14;65(Pt 2):o295. doi: 10.1107/S160053680900110X (PMC2968356; doi:10.1107/S160053680900110X)
Supplement: Supplementary file 2 [file e-65-0o295-Isup2.hkl]

# 
# h,k,l, Fc-squared, Fo-squared, sigma(Fo-squared) and status flag 
# 
data_I
_shelx_title ' 123 in P2(1)' 
_shelx_refln_list_code          4 
_shelx_F_calc_maximum      214.34 
_exptl_crystal_F_000       714.00 
_reflns_d_resolution_high  0.8394 
 
loop_ 
 _symmetry_equiv_pos_as_xyz 
 'x, y, z' 
 '-x, y+1/2, -z' 
 
_cell_length_a     8.8816 
_cell_length_b    17.4195 
_cell_length_c    11.3624 
_cell_angle_alpha  90.000 
_cell_angle_beta  100.765 
_cell_angle_gamma  90.000 
 
_shelx_F_squared_multiplier     1.000 
 
loop_ 
 _refln_index_h 
 _refln_index_k 
 _refln_index_l 
 _refln_F_squared_calc 
 _refln_F_squared_meas 
 _refln_F_squared_sigma 
 _refln_observed_status 
   1   0   0     2084.61     1864.29     43.48 o 
   2   0   0      442.76      299.39     14.42 o 
   3   0   0        0.32        0.73      4.20 o 
   4   0   0        1.57        0.32      5.16 o 
   5   0   0        2.92       10.36      7.03 o 
   6   0   0      158.38      178.24     20.08 o 
   7   0   0       14.32       -7.57      7.62 o 
   8   0   0        6.85       -1.78      8.67 o 
   9   0   0        9.94       44.44     19.12 o 
  10   0   0        0.04       19.13      8.37 o 
   1   1   0     1132.99      751.57     14.56 o 
   2   1   0      573.61      560.86     15.29 o 
   3   1   0       57.08       60.47      6.13 o 
   4   1   0       20.02       14.04      4.91 o 
   5   1   0        1.94       -1.80      4.12 o 
   6   1   0       36.81       38.25      6.08 o 
   7   1   0       57.13       40.74      9.11 o 
   8   1   0        9.29       13.06     10.15 o 
   9   1   0       15.46       22.27      6.53 o 
  10   1   0       12.30       12.03      8.21 o 
   0   2   0     7604.48     7061.98    147.97 o 
   1   2   0     1322.50     1248.02     21.94 o 
   2   2   0     2820.00     1910.08     23.42 o 
   3   2   0      431.29      454.13     25.04 o 
   4   2   0       73.11       59.19      5.56 o 
   5   2   0       35.14       29.49      4.69 o 
   6   2   0        8.60        9.21      6.05 o 
   7   2   0       22.78       15.08      7.55 o 
   8   2   0        0.45        7.75      5.28 o 
   9   2   0       53.98       51.33      9.20 o 
  10   2   0        0.85        5.90      8.33 o 
   1   3   0      614.72      440.47      8.68 o 
   2   3   0    45940.46    45164.91    454.12 o 
   3   3   0      831.20      931.99     15.13 o 
   4   3   0      130.70      131.79      5.54 o 
   5   3   0     1448.19     1630.75     24.98 o 
   6   3   0        7.45        0.98      3.60 o 
   7   3   0       10.74       -0.82      4.38 o 
   8   3   0        0.99       -3.37      4.52 o 
   9   3   0       36.11       33.70      8.24 o 
  10   3   0        0.51       -5.12     10.65 o 
   0   4   0     3846.97     3690.44     57.90 o 
   1   4   0     6579.73     6292.50     67.39 o 
   2   4   0     3818.20     3651.44     42.63 o 
   3   4   0      117.50      103.53      5.23 o 
   4   4   0     1627.72     1475.91     21.20 o 
   5   4   0      441.16      510.84     10.77 o 
   6   4   0       76.92      100.62      8.37 o 
   7   4   0       27.98       18.28      5.21 o 
   8   4   0       23.74       20.27      6.28 o 
   9   4   0        1.94        3.08      5.66 o 
  10   4   0       15.67       17.35     15.22 o 
   1   5   0      457.01      416.38     13.37 o 
   2   5   0     1201.13     1254.32     18.54 o 
   3   5   0      203.80      214.68      7.22 o 
   4   5   0     2416.95     2230.42     27.09 o 
   5   5   0      128.34      135.61     16.16 o 
   6   5   0       40.82       33.62      5.09 o 
   7   5   0       16.95       24.92      7.87 o 
   8   5   0       40.95       43.90      7.03 o 
   9   5   0        5.98       12.03      9.30 o 
  10   5   0        2.92        6.55     11.87 o 
   0   6   0      140.07      161.99      7.51 o 
   1   6   0     1195.93     1141.24     17.53 o 
   2   6   0      238.79      257.82      7.25 o 
   3   6   0     1496.61     1699.13     25.23 o 
   4   6   0     5298.33     4982.43     60.95 o 
   5   6   0      250.19      264.17     10.17 o 
   6   6   0        3.05       -4.38      4.07 o 
   7   6   0        8.73       14.19      6.06 o 
   8   6   0       26.60       27.45     14.83 o 
   9   6   0       37.31       11.39     24.00 o 
   1   7   0      734.53      665.20     12.56 o 
   2   7   0       44.21       38.93      3.86 o 
   3   7   0        6.73        2.31      2.48 o 
   4   7   0     1427.37     1323.48     22.97 o 
   5   7   0      110.39      139.72      7.92 o 
   6   7   0      336.93      327.97     15.88 o 
   7   7   0       28.97       45.87     10.37 o 
   8   7   0        6.43       32.64     17.93 o 
   9   7   0       18.09       33.94     12.68 o 
   0   8   0      861.04      902.57     22.41 o 
   1   8   0      109.55      124.19      5.69 o 
   2   8   0      192.25      170.40     13.11 o 
   3   8   0      197.96      239.92      8.79 o 
   4   8   0      168.29      175.86      8.15 o 
   5   8   0        6.39        7.39      3.62 o 
   6   8   0     1412.13     1521.88     35.24 o 
   7   8   0       26.07       16.56     24.03 o 
   8   8   0        1.66       -2.97      8.64 o 
   9   8   0        0.31       -8.34     15.70 o 
   1   9   0      196.14      200.67      7.35 o 
   2   9   0       17.44       16.40      3.29 o 
   3   9   0      140.25      149.25      7.19 o 
   4   9   0      102.20       94.15     11.89 o 
   5   9   0        4.55        5.60      4.59 o 
   6   9   0      629.64      672.86     22.67 o 
   7   9   0       54.14       60.66     12.57 o 
   8   9   0       24.94       14.39      9.58 o 
   9   9   0        2.34       -0.38     10.19 o 
   0  10   0       73.04       80.13      7.83 o 
   1  10   0      163.68      192.38      7.87 o 
   2  10   0       10.96        9.08      3.09 o 
   3  10   0      259.93      291.87      9.90 o 
   4  10   0       50.07       51.40      8.37 o 
   5  10   0      479.77      507.34     18.80 o 
   6  10   0      388.32      408.82     17.99 o 
   7  10   0        7.96        3.27      7.34 o 
   8  10   0       10.69       13.05     14.56 o 
   9  10   0        0.97       -1.05      9.71 o 
   1  11   0      102.07      109.74      6.72 o 
   2  11   0        9.71        7.26      3.13 o 
   3  11   0       22.37       17.78      4.95 o 
   4  11   0      128.41      139.74     14.67 o 
   5  11   0      570.71      619.03     21.26 o 
   6  11   0       34.15       42.82      8.33 o 
   7  11   0        0.43        4.76      7.71 o 
   8  11   0      219.01      202.48     22.22 o 
   0  12   0      136.36      126.88     12.46 o 
   1  12   0       36.08       37.90      6.51 o 
   2  12   0       28.98       28.87      5.60 o 
   3  12   0       64.30       50.58      7.55 o 
   4  12   0       35.30       43.59      8.67 o 
   5  12   0      106.21       81.83      9.79 o 
   6  12   0        2.30        2.61      6.24 o 
   7  12   0        0.93        6.27      7.91 o 
   8  12   0       60.14       43.14     14.81 o 
   1  13   0      110.67      100.13     11.92 o 
   2  13   0       41.35       45.24      7.40 o 
   3  13   0      393.60      367.67     15.81 o 
   4  13   0       31.14       17.79      6.52 o 
   5  13   0       22.38       19.91      6.56 o 
   6  13   0       12.11        7.99      8.97 o 
   7  13   0       11.55       18.74      9.38 o 
   8  13   0       30.94       29.55     11.73 o 
   0  14   0      587.55      620.48     28.72 o 
   1  14   0       56.53       58.08      7.68 o 
   2  14   0      120.71      114.80     10.26 o 
   3  14   0      419.99      487.19     18.87 o 
   4  14   0       27.26       24.74      7.03 o 
   5  14   0        0.59       -8.22      5.48 o 
   6  14   0        2.73        2.24      8.46 o 
   7  14   0        6.15       19.35     17.86 o 
   1  15   0       49.25       63.85      8.51 o 
   2  15   0       49.72       57.33     14.57 o 
   3  15   0       86.46       74.96     12.03 o 
   4  15   0       10.89        8.20      6.70 o 
   5  15   0        4.05        7.25      6.84 o 
   6  15   0        0.34       -9.04      9.92 o 
   7  15   0        2.12        5.56     17.13 o 
   0  16   0       69.59       75.52     17.98 o 
   1  16   0      290.05      321.58     20.67 o 
   2  16   0        6.10        4.02      6.34 o 
   3  16   0       10.41       -4.24      6.30 o 
   4  16   0       22.33       33.33      9.11 o 
   5  16   0        1.94        3.55      7.99 o 
   6  16   0        3.50        4.51      9.26 o 
   1  17   0       87.50      122.20     15.61 o 
   2  17   0       84.46       95.17     16.09 o 
   3  17   0       25.62       21.54      8.34 o 
   4  17   0        4.41        7.85      7.06 o 
   5  17   0        0.40       12.04     10.15 o 
   0  18   0       14.09        1.64     12.50 o 
   1  18   0       30.34       24.94     10.77 o 
   2  18   0        3.94        6.38      9.60 o 
   3  18   0        2.36       -2.02      9.34 o 
   4  18   0        1.41        4.09      7.54 o 
   5  18   0       17.13        8.87     10.79 o 
   1  19   0       75.07       69.21     13.92 o 
   2  19   0       14.18       14.61     10.38 o 
   3  19   0        3.55       10.70     10.84 o 
   4  19   0       17.96       12.41     15.20 o 
   0  20   0        8.43       10.27     16.24 o 
   1  20   0       12.21       -3.47     10.40 o 
   2  20   0        3.66       24.43     12.55 o 
 -10   0   1        2.94       -5.98     13.96 o 
  -9   0   1        0.86        5.29     12.41 o 
  -8   0   1      103.68      110.17     31.94 o 
  -7   0   1      205.57      204.19     17.32 o 
  -6   0   1        1.80        4.19      4.56 o 
  -5   0   1       11.85        3.61      6.98 o 
  -4   0   1      218.39      246.32     17.07 o 
  -3   0   1     2696.74     2850.14     72.32 o 
  -2   0   1     4825.45     4362.27     67.22 o 
  -1   0   1      135.69       68.95      4.65 o 
   0   0   1        7.09       -3.22      2.14 o 
   1   0   1     5595.37     4011.41     74.58 o 
   2   0   1     6539.64     7305.14    160.29 o 
   3   0   1     2537.61     2665.26     71.59 o 
   4   0   1       12.74       11.09      6.71 o 
   5   0   1        1.68       -1.41      5.89 o 
   6   0   1       18.74       16.84      9.03 o 
   7   0   1      582.96      688.12     40.97 o 
   8   0   1       30.63       36.85      7.70 o 
   9   0   1       18.13       24.69     17.77 o 
  10   0   1        0.96       -5.04     17.20 o 
 -10   1   1        6.42       17.64     24.64 o 
  -9   1   1       23.96       10.78      9.99 o 
  -8   1   1        0.02       -6.66      7.17 o 
  -7   1   1       88.83       82.39      9.23 o 
  -6   1   1       37.41       39.63      5.97 o 
  -5   1   1       25.63       25.44      4.62 o 
  -4   1   1      369.49      393.57     11.80 o 
  -3   1   1     5939.02     6516.57     83.10 o 
  -2   1   1    10244.20     8963.19    107.72 o 
  -1   1   1      176.07      135.84     10.13 o 
   0   1   1      259.66      205.40      5.16 o 
   1   1   1     2294.97     1898.63     32.38 o 
   2   1   1     1761.98     1738.21     25.97 o 
   3   1   1      543.25      506.22     11.17 o 
   4   1   1      102.83      114.22      9.72 o 
   5   1   1      418.68      483.38     20.13 o 
   6   1   1        3.62       -3.41      4.98 o 
   7   1   1       84.47       70.45      8.57 o 
   8   1   1        7.29        2.03      4.90 o 
   9   1   1        4.02       10.76      7.48 o 
  10   1   1       14.68        9.63      6.16 o 
 -10   2   1        4.21       -0.48      7.81 o 
  -9   2   1        8.38       17.63      8.34 o 
  -8   2   1       50.71       76.61     22.95 o 
  -7   2   1       12.13        4.77      4.49 o 
  -6   2   1       12.36       12.38      5.79 o 
  -5   2   1       83.87       88.18      9.04 o 
  -4   2   1      336.67      294.41     26.05 o 
  -3   2   1       61.68       69.58      3.99 o 
  -2   2   1     7502.09     6039.87     95.26 o 
  -1   2   1     1455.88     1239.50     33.08 o 
   0   2   1     1601.79     1548.76     25.74 o 
   1   2   1      382.35      294.12      7.23 o 
   2   2   1     1989.27     1847.61     28.41 o 
   3   2   1     1077.77     1140.88     20.83 o 
   4   2   1      581.38      547.33     15.72 o 
   5   2   1      428.35      482.05     15.14 o 
   6   2   1       47.23       59.23      8.36 o 
   7   2   1       25.27       25.37      7.41 o 
   8   2   1        0.34       -0.76      6.95 o 
   9   2   1        9.51        2.73      6.78 o 
  10   2   1       10.18       20.17      6.48 o 
 -10   3   1        0.74        4.34     15.38 o 
  -9   3   1        0.09       -2.79      5.83 o 
  -8   3   1       40.08       49.02      6.37 o 
  -7   3   1       27.82       31.54     10.98 o 
  -6   3   1       92.38      111.79      7.33 o 
  -5   3   1       25.79       25.52      4.01 o 
  -4   3   1       59.22       48.20      5.62 o 
  -3   3   1      474.02      504.94      8.94 o 
  -2   3   1    23050.99    21425.18    216.16 o 
  -1   3   1     2414.85     2284.85     53.70 o 
   0   3   1     7631.39     8033.33     97.10 o 
   1   3   1      612.04      549.10     14.11 o 
   2   3   1    29190.31    31444.45    409.34 o 
   3   3   1     1410.92     1332.54     24.49 o 
   4   3   1      344.05      343.34     11.31 o 
   5   3   1       62.10       72.61      7.98 o 
   6   3   1       15.09       14.56      4.97 o 
   7   3   1        1.00        4.84      5.30 o 
   8   3   1        5.93       11.28      5.94 o 
   9   3   1       36.11        9.51      6.85 o 
  10   3   1       14.36       16.30      8.64 o 
 -10   4   1        9.37        9.31     11.94 o 
  -9   4   1       12.94       11.67     10.05 o 
  -8   4   1        4.46        5.31      5.81 o 
  -7   4   1       79.11       83.60      8.78 o 
  -6   4   1      225.38      232.67      8.05 o 
  -5   4   1      679.87      702.29     11.96 o 
  -4   4   1      940.61      796.15     11.79 o 
  -3   4   1      274.73      321.50      5.99 o 
  -2   4   1     1415.04     1165.87     16.57 o 
  -1   4   1     1534.24     1533.74     22.31 o 
   0   4   1      685.35      729.69     16.39 o 
   1   4   1      132.60      122.26      4.54 o 
   2   4   1     1273.00     1271.24     19.35 o 
   3   4   1     1480.99     1580.02     27.71 o 
   4   4   1      338.94      345.02     12.28 o 
   5   4   1      368.36      439.36     18.42 o 
   6   4   1       16.88       12.06      4.69 o 
   7   4   1        1.50       -0.95      4.43 o 
   8   4   1       74.82       85.46     10.00 o 
   9   4   1       70.77       82.48     21.79 o 
  10   4   1        9.49       11.19     12.36 o 
 -10   5   1       21.60       33.34     15.20 o 
  -9   5   1       47.75       47.85     13.15 o 
  -8   5   1       18.45       15.41      8.85 o 
  -7   5   1       38.05       40.37      5.71 o 
  -6   5   1       22.33       17.70      4.06 o 
  -5   5   1      119.91      106.44      5.27 o 
  -4   5   1     2817.46     2976.82     30.16 o 
  -3   5   1     1010.84     1132.00     15.29 o 
  -2   5   1      126.65      125.22      9.85 o 
  -1   5   1      144.00      126.47      6.63 o 
   0   5   1      432.75      420.57      9.54 o 
   1   5   1      589.13      548.32     21.04 o 
   2   5   1      186.33      200.01      6.77 o 
   3   5   1      491.46      628.45     13.59 o 
   4   5   1     1615.60     1463.10     35.66 o 
   5   5   1      148.35      170.86     13.56 o 
   6   5   1       86.92       95.66     14.56 o 
   7   5   1        6.34        6.62      6.42 o 
   8   5   1       10.48       15.13      7.07 o 
   9   5   1       81.36      100.90     13.05 o 
 -10   6   1        8.36       -3.70     11.18 o 
  -9   6   1       20.95       29.76     11.95 o 
  -8   6   1       15.15       25.81      9.69 o 
  -7   6   1      111.78      104.91     17.16 o 
  -6   6   1      226.39      247.41     12.12 o 
  -5   6   1      168.13      187.50      7.76 o 
  -4   6   1     2001.39     1895.20     24.02 o 
  -3   6   1      111.00      124.73      5.33 o 
  -2   6   1      142.15      162.28      6.65 o 
  -1   6   1       29.22       26.45      2.50 o 
   0   6   1       34.43       35.55      3.01 o 
   1   6   1      118.33      125.51      5.28 o 
   2   6   1      573.67      578.63     13.76 o 
   3   6   1      684.81      810.67     16.10 o 
   4   6   1     3719.52     3578.74     47.76 o 
   5   6   1       14.62       12.69      3.90 o 
   6   6   1       71.84       73.24     14.91 o 
   7   6   1       18.88       13.04      6.25 o 
   8   6   1        5.72        1.82      6.26 o 
   9   6   1       70.31       99.22     16.76 o 
  -9   7   1        1.38      -11.70      9.33 o 
  -8   7   1       93.71      109.56     16.32 o 
  -7   7   1      285.00      262.96     19.90 o 
  -6   7   1      117.15      123.96     13.56 o 
  -5   7   1       47.66       39.84      4.75 o 
  -4   7   1      373.19      387.63     10.55 o 
  -3   7   1       13.27       12.99      2.59 o 
  -2   7   1       19.79       15.84      2.91 o 
  -1   7   1      120.12      113.92      4.77 o 
   0   7   1       68.13       82.43      4.49 o 
   1   7   1      569.47      576.92     11.91 o 
   2   7   1      658.20      681.60     20.03 o 
   3   7   1     2237.32     2618.54     36.63 o 
   4   7   1      799.18      747.19     16.87 o 
   5   7   1        3.36        8.74      3.80 o 
   6   7   1      114.48      127.99      9.06 o 
   7   7   1       23.10       11.24      6.69 o 
   8   7   1       18.31        9.25      9.84 o 
   9   7   1       16.19        9.26     10.71 o 
  -9   8   1        7.16       22.39     13.37 o 
  -8   8   1       41.63       37.55     11.28 o 
  -7   8   1      319.89      344.25     39.43 o 
  -6   8   1      746.87      883.79     24.94 o 
  -5   8   1       22.31       20.83      5.52 o 
  -4   8   1      136.27      138.19      6.74 o 
  -3   8   1        0.22       -0.85      2.04 o 
  -2   8   1      130.44      126.72      5.41 o 
  -1   8   1      225.83      251.22      7.39 o 
   0   8   1     1012.49     1140.94     18.63 o 
   1   8   1      679.05      642.31     13.34 o 
   2   8   1      262.37      290.05      9.06 o 
   3   8   1       95.89      104.57      6.49 o 
   4   8   1      354.82      345.16     11.38 o 
   5   8   1        5.60        9.06      3.87 o 
   6   8   1      131.16      131.45      9.93 o 
   7   8   1      276.22      291.19     21.52 o 
   8   8   1      102.55      114.34     16.33 o 
   9   8   1        4.01       15.69     18.91 o 
  -9   9   1        6.60       -4.12     10.19 o 
  -8   9   1        9.87       -1.91      9.11 o 
  -7   9   1      264.38      207.33     19.10 o 
  -6   9   1       93.04       76.85      9.67 o 
  -5   9   1       62.35       63.11     15.83 o 
  -4   9   1      205.75      181.68     10.62 o 
  -3   9   1       18.69       23.30      5.40 o 
  -2   9   1      249.54      215.70      7.24 o 
  -1   9   1       90.53       85.46      5.10 o 
   0   9   1        4.39        4.03      2.44 o 
   1   9   1     1104.49     1085.38     19.61 o 
   2   9   1       13.19       14.37      4.49 o 
   3   9   1      139.34      135.74      7.44 o 
   4   9   1      322.21      295.51     10.81 o 
   5   9   1        5.47        7.86      3.80 o 
   6   9   1      237.39      210.11     15.77 o 
   7   9   1      124.86      123.89     15.94 o 
   8   9   1       17.94       12.07      9.92 o 
   9   9   1        3.29        0.45      9.45 o 
  -9  10   1       16.52       15.91     11.68 o 
  -8  10   1       10.43       16.95      9.31 o 
  -7  10   1       21.67       22.75      9.53 o 
  -6  10   1      104.64      109.13     19.87 o 
  -5  10   1      271.47      282.34     14.03 o 
  -4  10   1       21.06       15.25      4.96 o 
  -3  10   1       27.43       26.33      4.96 o 
  -2  10   1       74.32       76.74      5.22 o 
  -1  10   1       66.13       72.56      5.17 o 
   0  10   1      248.70      260.78     10.05 o 
   1  10   1      699.89      759.15     18.45 o 
   2  10   1       98.20      106.70      6.76 o 
   3  10   1      102.50       87.12      6.51 o 
   4  10   1      145.76      139.53      8.56 o 
   5  10   1        2.65        5.96      4.89 o 
   6  10   1      178.57      198.37     14.40 o 
   7  10   1       10.78       11.15      7.81 o 
   8  10   1       32.58       43.31     12.15 o 
  -8  11   1       96.55      121.60     16.95 o 
  -7  11   1       18.10       11.55      7.88 o 
  -6  11   1       10.32       20.86      7.77 o 
  -5  11   1      149.42      145.97     15.14 o 
  -4  11   1        2.66        2.38      4.33 o 
  -3  11   1      122.82      131.18      9.63 o 
  -2  11   1      718.67      706.01     25.02 o 
  -1  11   1      252.33      257.56      9.02 o 
   0  11   1        2.65        3.71      2.85 o 
   1  11   1        6.15        7.72      3.06 o 
   2  11   1      130.26      121.19      7.47 o 
   3  11   1       27.95       23.02      4.66 o 
   4  11   1      170.65      169.45     13.33 o 
   5  11   1      117.48      115.28     11.51 o 
   6  11   1      358.73      415.59     25.07 o 
   7  11   1        1.19        0.00      6.83 o 
   8  11   1       46.78       52.97     13.45 o 
  -8  12   1       52.37       62.80     12.88 o 
  -7  12   1       18.33        6.05      8.37 o 
  -6  12   1        9.20       14.89      7.58 o 
  -5  12   1      161.23      196.35     30.75 o 
  -4  12   1      302.07      314.62     15.02 o 
  -3  12   1       17.89        9.97      8.17 o 
  -2  12   1      267.04      254.12     12.46 o 
  -1  12   1      441.29      436.72     15.22 o 
   0  12   1      273.33      267.43      9.80 o 
   1  12   1      131.81      113.95      7.47 o 
   2  12   1      124.41      136.55      8.16 o 
   3  12   1       30.80       26.78     12.68 o 
   4  12   1       15.68       10.05      5.51 o 
   5  12   1      154.53      136.64     12.11 o 
   6  12   1        9.19       -4.96      6.36 o 
   7  12   1        5.85        4.86      7.69 o 
   8  12   1       15.18       16.41     10.79 o 
  -8  13   1       51.30       60.69     13.59 o 
  -7  13   1        4.01        1.06      8.90 o 
  -6  13   1        5.35       -2.51      7.17 o 
  -5  13   1       11.46       10.19      7.51 o 
  -4  13   1       15.34        7.23      5.36 o 
  -3  13   1      541.56      536.69     18.96 o 
  -2  13   1      195.99      205.61     13.10 o 
  -1  13   1      248.79      265.83     12.79 o 
   0  13   1       35.48       33.75      7.02 o 
   1  13   1       49.59       49.50      5.74 o 
   2  13   1      168.08      161.25     11.21 o 
   3  13   1      115.42      119.25     10.68 o 
   4  13   1       29.72       25.42      6.78 o 
   5  13   1        0.72        9.75      9.33 o 
   6  13   1        4.27       -0.26      6.52 o 
   7  13   1        6.46        0.75      8.67 o 
  -7  14   1        3.10        5.87     18.53 o 
  -6  14   1        0.39       -9.76      7.20 o 
  -5  14   1       26.33       31.03      9.52 o 
  -4  14   1       88.47       74.35      9.85 o 
  -3  14   1      105.97       95.29     16.64 o 
  -2  14   1       87.55      111.14     20.93 o 
  -1  14   1      150.50      170.13     11.63 o 
   0  14   1       20.70       12.48      4.92 o 
   1  14   1        0.28        3.46      4.48 o 
   2  14   1       37.73       42.17     10.08 o 
   3  14   1      113.90      117.24     12.35 o 
   4  14   1      117.79      107.53     11.42 o 
   5  14   1        3.93       -3.55      6.75 o 
   6  14   1       15.12        9.93     11.87 o 
   7  14   1       28.09       14.36      9.92 o 
  -7  15   1        3.88       18.76     10.78 o 
  -6  15   1        2.29       17.21      9.67 o 
  -5  15   1       14.15        7.46      8.25 o 
  -4  15   1        1.97        0.39      5.72 o 
  -3  15   1       21.22       23.24      7.42 o 
  -2  15   1      279.01      268.81     14.97 o 
  -1  15   1       61.91       60.92      8.63 o 
   0  15   1       40.33       39.14      7.37 o 
   1  15   1       23.73       26.36      8.65 o 
   2  15   1       50.51       75.00     10.72 o 
   3  15   1       79.34       80.13     10.18 o 
   4  15   1       20.85       26.96      8.13 o 
   5  15   1        0.30        2.55      6.98 o 
   6  15   1        0.42       -1.28      7.26 o 
  -6  16   1       23.98       30.11     10.92 o 
  -5  16   1        4.30       -3.68      7.82 o 
  -4  16   1       14.57        4.24      7.80 o 
  -3  16   1       49.32       66.37     18.87 o 
  -2  16   1        1.13        1.86      6.43 o 
  -1  16   1      617.53      725.05     29.22 o 
   0  16   1      222.25      262.39     19.32 o 
   1  16   1       40.88       45.61     10.93 o 
   2  16   1      177.97      206.31     17.97 o 
   3  16   1        0.85       -2.63      5.69 o 
   4  16   1        1.61        3.62      7.44 o 
   5  16   1        0.76       -6.89      6.73 o 
   6  16   1        6.23       -3.51      9.27 o 
  -6  17   1       27.16       29.98     11.91 o 
  -5  17   1       10.33        8.15      9.37 o 
  -4  17   1        4.00       -2.02      8.66 o 
  -3  17   1       47.84       42.34      9.77 o 
  -2  17   1       24.76       21.78      8.15 o 
  -1  17   1       57.42       70.76     12.71 o 
   0  17   1       81.62      103.61     14.74 o 
   1  17   1       40.06       49.60     20.37 o 
   2  17   1       17.94        5.90      8.32 o 
   3  17   1        0.19        8.85      9.24 o 
   4  17   1        6.84       17.89      8.57 o 
   5  17   1       30.68       27.62      9.71 o 
  -5  18   1       25.17       51.06     21.99 o 
  -4  18   1        2.09        1.93     10.47 o 
  -3  18   1        3.63       10.70     10.06 o 
  -2  18   1        4.43        5.52     17.02 o 
  -1  18   1       55.02       37.91     11.89 o 
   0  18   1      110.00      139.38     17.05 o 
   1  18   1      113.95      130.94     16.83 o 
   2  18   1        9.47        7.21     13.01 o 
   3  18   1        2.96       -3.65      8.91 o 
   4  18   1        4.47       16.46     11.38 o 
  -4  19   1        0.53       -6.48     14.56 o 
  -3  19   1       11.30       15.74     15.29 o 
  -2  19   1       17.68       19.59     16.91 o 
  -1  19   1       49.71       40.37     12.78 o 
   0  19   1        7.96       14.33     10.56 o 
   1  19   1      156.30      188.90     20.27 o 
   2  19   1       26.38       39.10     14.72 o 
   3  19   1       21.64       22.52     12.32 o 
  -2  20   1        8.51       16.50     11.82 o 
  -1  20   1        1.70       -2.41      9.69 o 
   0  20   1        9.13       10.92     11.69 o 
   1  20   1       17.03       19.98     12.52 o 
   2  20   1       65.24       59.95     15.21 o 
 -10   0   2        0.00      -14.83     13.64 o 
  -9   0   2        0.35       -9.67     11.22 o 
  -8   0   2        1.57        3.06      7.92 o 
  -7   0   2      133.63      120.14     17.07 o 
  -6   0   2      327.57      342.29     17.61 o 
  -5   0   2       51.39       55.02      7.20 o 
  -4   0   2      213.83      168.04     19.14 o 
  -3   0   2       66.47       62.33      4.18 o 
  -2   0   2       65.17       60.92      4.67 o 
  -1   0   2        3.58        3.71      1.57 o 
   0   0   2    18159.20    18211.74    373.88 o 
   1   0   2     5874.35     4363.92     97.60 o 
   2   0   2       30.62       28.15      8.83 o 
   3   0   2        1.58       -2.39      2.32 o 
   4   0   2        3.97        3.67      3.55 o 
   5   0   2      192.71      211.78     16.45 o 
   6   0   2      225.48      224.41     14.84 o 
   7   0   2       19.20       13.29      6.47 o 
   8   0   2        0.61        2.69      6.33 o 
   9   0   2       16.40       12.09     12.69 o 
 -10   1   2       12.53       -0.67     11.09 o 
  -9   1   2        2.07       -8.78      8.42 o 
  -8   1   2       37.78       38.27      5.74 o 
  -7   1   2       60.71       56.78      8.00 o 
  -6   1   2       51.91       60.76      6.04 o 
  -5   1   2       20.39       18.70      3.54 o 
  -4   1   2      140.44      140.83      5.56 o 
  -3   1   2      137.20      142.68      5.02 o 
  -2   1   2      425.96      387.14      9.97 o 
  -1   1   2      208.98      143.09      5.74 o 
   0   1   2      957.76      687.74     11.63 o 
   1   1   2     4899.47     4182.86     49.60 o 
   2   1   2       65.50       60.22      4.68 o 
   3   1   2       46.69       39.80      8.51 o 
   4   1   2      162.30      168.24      9.05 o 
   5   1   2       39.14       36.49      6.68 o 
   6   1   2      138.69      133.93     10.65 o 
   7   1   2      102.14      112.61      8.05 o 
   8   1   2        1.93        0.73      4.37 o 
   9   1   2       10.71       14.04      5.99 o 
 -10   2   2       30.24       17.52     17.84 o 
  -9   2   2        3.98        1.63      6.17 o 
  -8   2   2       37.58       31.71      6.13 o 
  -7   2   2       11.45       14.25      4.85 o 
  -6   2   2       25.41       24.01      4.57 o 
  -5   2   2      199.85      193.97      7.99 o 
  -4   2   2      284.51      325.10      9.00 o 
  -3   2   2      891.66      887.93     14.47 o 
  -2   2   2      494.07      425.23     10.47 o 
  -1   2   2     6427.03     6973.66     98.58 o 
   0   2   2      584.98      527.49      9.98 o 
   1   2   2      609.91      550.87      9.85 o 
   2   2   2     1186.44     1285.29     22.82 o 
   3   2   2       98.03       81.14      6.31 o 
   4   2   2      168.14      144.35      8.43 o 
   5   2   2      244.75      264.26     20.44 o 
   6   2   2       61.26       60.57      7.56 o 
   7   2   2      130.32      120.50     12.87 o 
   8   2   2       45.85       51.48      6.60 o 
   9   2   2        5.42       -2.35      5.23 o 
 -10   3   2       21.13       -8.90     16.52 o 
  -9   3   2        6.30        7.46      8.05 o 
  -8   3   2       14.22       18.65      5.70 o 
  -7   3   2        7.63        5.88      4.06 o 
  -6   3   2       83.94       91.80      6.82 o 
  -5   3   2      509.88      495.98     12.47 o 
  -4   3   2      513.00      560.48     12.13 o 
  -3   3   2      943.86     1022.94     16.07 o 
  -2   3   2      469.04      501.30     10.30 o 
  -1   3   2      434.06      377.39     13.10 o 
   0   3   2      191.87      155.21      4.17 o 
   1   3   2      188.54      175.22      6.52 o 
   2   3   2     1803.87     2001.86     31.94 o 
   3   3   2      948.06      915.88     23.85 o 
   4   3   2      997.07     1061.55     29.01 o 
   5   3   2      572.86      684.96     24.16 o 
   6   3   2       16.09       12.12      9.70 o 
   7   3   2       30.23       19.49     10.18 o 
   8   3   2       16.36       -0.58     12.50 o 
   9   3   2       14.81       21.44      7.63 o 
 -10   4   2        7.84        2.06     10.95 o 
  -9   4   2       21.83       19.68      7.62 o 
  -8   4   2       40.09       36.68     20.22 o 
  -7   4   2       33.93       30.35      6.58 o 
  -6   4   2       71.18       68.47      6.03 o 
  -5   4   2      104.86      102.04      8.70 o 
  -4   4   2      397.64      458.14     10.74 o 
  -3   4   2      809.49      886.39     14.69 o 
  -2   4   2      145.29      146.19      6.12 o 
  -1   4   2       11.17       10.10      2.84 o 
   0   4   2        4.28        5.80      1.69 o 
   1   4   2      575.07      549.88     10.91 o 
   2   4   2      597.82      642.49     15.01 o 
   3   4   2      323.67      340.75     11.57 o 
   4   4   2      422.98      417.34     14.22 o 
   5   4   2       52.18       71.45      9.40 o 
   6   4   2       10.60       16.92      7.44 o 
   7   4   2        0.24        8.48      7.85 o 
   8   4   2        0.33       -7.05      7.13 o 
   9   4   2        8.45       25.99     11.41 o 
 -10   5   2        7.35        6.70     11.04 o 
  -9   5   2       45.79       53.59     19.78 o 
  -8   5   2      215.80      267.00     20.24 o 
  -7   5   2       11.84       16.98      7.76 o 
  -6   5   2       19.86       18.99      3.44 o 
  -5   5   2       98.69       86.69      5.86 o 
  -4   5   2      128.36      135.72      5.03 o 
  -3   5   2       54.93       50.38      2.42 o 
  -2   5   2      337.71      311.02      8.79 o 
  -1   5   2        0.81       -0.40      1.60 o 
   0   5   2      215.46      224.80      6.18 o 
   1   5   2      106.24       94.75      5.47 o 
   2   5   2     1573.66     1805.68     30.45 o 
   3   5   2      217.03      217.39      9.58 o 
   4   5   2      311.86      312.79     12.42 o 
   5   5   2      503.09      543.50     17.76 o 
   6   5   2       28.96       17.70      6.60 o 
   7   5   2       46.17       37.66     14.67 o 
   8   5   2       28.84       28.38     10.61 o 
   9   5   2        6.18       11.04      9.09 o 
 -10   6   2       23.76       19.85     11.21 o 
  -9   6   2       16.80       23.89     11.43 o 
  -8   6   2       93.47       94.81     14.10 o 
  -7   6   2       13.70       19.17      8.05 o 
  -6   6   2       19.11       15.80     15.47 o 
  -5   6   2      182.25      193.82      6.00 o 
  -4   6   2      166.80      148.59      5.39 o 
  -3   6   2      495.87      538.36      9.14 o 
  -2   6   2      221.57      215.19     10.72 o 
  -1   6   2     1016.68     1079.46     15.72 o 
   0   6   2      597.57      624.65     11.69 o 
   1   6   2      135.69      143.36      6.40 o 
   2   6   2     1917.69     1970.14     28.66 o 
   3   6   2      267.32      294.48      9.79 o 
   4   6   2      583.66      626.23     15.81 o 
   5   6   2      376.26      404.65     13.57 o 
   6   6   2        1.24        4.77      5.03 o 
   7   6   2       18.11       18.27      6.49 o 
   8   6   2        4.40       -2.68      6.39 o 
   9   6   2       11.56       -6.18      9.55 o 
  -9   7   2       13.27        9.63     10.04 o 
  -8   7   2       31.09       35.53     10.49 o 
  -7   7   2        6.18        7.00      7.78 o 
  -6   7   2      190.21      201.77     16.09 o 
  -5   7   2      110.49       97.97      6.46 o 
  -4   7   2      811.87      855.24     14.59 o 
  -3   7   2      176.60      193.65      8.66 o 
  -2   7   2      148.02      141.26      7.18 o 
  -1   7   2      265.07      281.27      7.04 o 
   0   7   2      154.74      178.62      6.96 o 
   1   7   2     1268.66     1218.04     19.89 o 
   2   7   2      308.26      336.93     10.06 o 
   3   7   2      513.70      527.89     18.79 o 
   4   7   2       45.25       45.01      5.61 o 
   5   7   2        9.47        6.44      3.87 o 
   6   7   2       69.84       62.33      7.21 o 
   7   7   2       42.60       42.44      8.35 o 
   8   7   2        0.21       -0.24      6.68 o 
   9   7   2        3.83       16.09     10.95 o 
  -9   8   2        1.71       -1.63     10.22 o 
  -8   8   2       27.37       28.76     10.44 o 
  -7   8   2       57.09       64.18     12.24 o 
  -6   8   2       80.87       92.13     12.34 o 
  -5   8   2      264.63      262.88     12.04 o 
  -4   8   2      113.09      111.43      8.16 o 
  -3   8   2       19.46       12.27      4.79 o 
  -2   8   2      163.47      172.34     15.51 o 
  -1   8   2      721.08      821.47     14.42 o 
   0   8   2     2506.14     2729.63     35.68 o 
   1   8   2      697.08      698.30     14.52 o 
   2   8   2      133.12      143.07      7.12 o 
   3   8   2      245.38      278.48     10.03 o 
   4   8   2       31.27       33.27      5.48 o 
   5   8   2       16.30       13.58      4.32 o 
   6   8   2      240.16      208.57     15.93 o 
   7   8   2       22.35       23.28     11.69 o 
   8   8   2       83.83       90.52     36.39 o 
   9   8   2        5.55        1.21     11.20 o 
  -9   9   2       28.69       15.65     15.65 o 
  -8   9   2      118.48      137.52     17.77 o 
  -7   9   2        7.04        0.10      6.63 o 
  -6   9   2      719.81      784.10     61.12 o 
  -5   9   2        0.46       -4.69      5.82 o 
  -4   9   2       59.53       54.28      6.67 o 
  -3   9   2      134.34      152.82      8.98 o 
  -2   9   2       26.85       20.41      4.26 o 
  -1   9   2      761.15      819.48     15.18 o 
   0   9   2       99.27      117.29      6.09 o 
   1   9   2      210.98      226.30      8.47 o 
   2   9   2       91.57      106.97      7.04 o 
   3   9   2       21.34       16.85      3.98 o 
   4   9   2       21.69       18.01      5.71 o 
   5   9   2        2.38        0.42      3.73 o 
   6   9   2      127.02      123.40      9.65 o 
   7   9   2      159.40      171.43     22.27 o 
   8   9   2        1.04       21.41      9.90 o 
  -9  10   2       10.49       -6.15     21.06 o 
  -8  10   2       37.06       35.12     11.52 o 
  -7  10   2        2.67        9.89      6.96 o 
  -6  10   2       57.39       38.79      9.38 o 
  -5  10   2       26.51       18.60      7.28 o 
  -4  10   2      246.08      268.66     12.57 o 
  -3  10   2       23.39       22.31      4.98 o 
  -2  10   2      459.65      459.56     18.70 o 
  -1  10   2      377.99      381.88     15.70 o 
   0  10   2        4.74        9.26      3.04 o 
   1  10   2      455.93      477.87     12.65 o 
   2  10   2      220.94      230.56      9.61 o 
   3  10   2      163.59      168.69      9.87 o 
   4  10   2       25.55       25.83      5.12 o 
   5  10   2       53.12       47.25      6.71 o 
   6  10   2        6.13        9.99      6.29 o 
   7  10   2        5.76        5.59      7.11 o 
   8  10   2       42.99       33.10     11.03 o 
  -8  11   2        1.34       14.22     10.47 o 
  -7  11   2       34.12       40.67     10.51 o 
  -6  11   2      148.94      148.60     16.34 o 
  -5  11   2      180.57      167.50     15.73 o 
  -4  11   2      233.57      241.41     12.48 o 
  -3  11   2      144.88      152.29     14.30 o 
  -2  11   2     1015.88      950.89     23.00 o 
  -1  11   2      189.63      212.68     10.69 o 
   0  11   2        2.59        4.71      2.92 o 
   1  11   2      102.94      103.30      8.94 o 
   2  11   2       14.02       22.39      4.42 o 
   3  11   2       25.46       23.75      4.72 o 
   4  11   2       39.92       51.42      8.92 o 
   5  11   2       24.07       17.29      6.47 o 
   6  11   2      156.57      176.43     14.72 o 
   7  11   2        0.66       -4.73      7.54 o 
   8  11   2       77.59       94.21     16.30 o 
  -8  12   2       23.13        8.13     11.77 o 
  -7  12   2       25.32       26.80     10.05 o 
  -6  12   2       63.31       49.90     11.46 o 
  -5  12   2       66.61       80.25     12.61 o 
  -4  12   2      800.32      837.71     53.61 o 
  -3  12   2      186.88      207.40     11.98 o 
  -2  12   2       75.70       75.62      7.89 o 
  -1  12   2      172.42      175.38     10.62 o 
   0  12   2        0.52        2.52      2.95 o 
   1  12   2       18.41       18.27      4.85 o 
   2  12   2      125.91      148.14     17.59 o 
   3  12   2       25.55       22.85      5.03 o 
   4  12   2       34.96       29.13      7.35 o 
   5  12   2       37.28       29.91      8.29 o 
   6  12   2        1.65        1.52      6.12 o 
   7  12   2        7.46        6.67     10.39 o 
   8  12   2       24.08       15.64     10.85 o 
  -8  13   2        4.98       -3.96     15.61 o 
  -7  13   2        8.29       14.36      9.36 o 
  -6  13   2       20.29       25.01      9.68 o 
  -5  13   2       26.62       13.62      8.39 o 
  -4  13   2       35.71       53.92     10.82 o 
  -3  13   2      209.43      215.57     19.08 o 
  -2  13   2      136.06      120.63     10.06 o 
  -1  13   2       63.94       53.60      7.20 o 
   0  13   2       35.09       50.68      9.51 o 
   1  13   2       20.47       20.49      7.97 o 
   2  13   2        9.54       20.00      7.33 o 
   3  13   2       84.78       84.55      9.70 o 
   4  13   2      126.82      112.10     11.52 o 
   5  13   2        1.97       -2.46      6.41 o 
   6  13   2        0.50        3.82      6.97 o 
   7  13   2        1.78       -7.11      7.32 o 
  -7  14   2        0.48       -3.00      7.89 o 
  -6  14   2        8.25       13.84      8.58 o 
  -5  14   2       65.76       72.27     12.80 o 
  -4  14   2      241.87      232.84     25.94 o 
  -3  14   2      182.81      200.02     16.94 o 
  -2  14   2      127.04      116.00     10.55 o 
  -1  14   2      145.71      163.78     11.66 o 
   0  14   2       28.15       28.97      8.09 o 
   1  14   2        9.49        9.90      5.19 o 
   2  14   2       20.72       17.21      6.45 o 
   3  14   2       52.46       61.78      9.11 o 
   4  14   2      132.20      109.64     12.03 o 
   5  14   2        7.56       -0.79      7.82 o 
   6  14   2        4.05        5.53      7.36 o 
   7  14   2        2.14       -0.60      8.41 o 
  -7  15   2        0.21       10.31      9.89 o 
  -6  15   2        3.43       17.54      9.66 o 
  -5  15   2       41.75       50.16     13.10 o 
  -4  15   2       94.15      118.73     15.05 o 
  -3  15   2      411.61      439.18     18.38 o 
  -2  15   2      596.70      615.06     32.41 o 
  -1  15   2       87.45       82.64     15.37 o 
   0  15   2       53.08       45.83      9.57 o 
   1  15   2        1.32      -10.21     12.11 o 
   2  15   2       28.09       40.29     10.06 o 
   3  15   2       12.50       13.18      9.72 o 
   4  15   2       29.35       31.64      8.34 o 
   5  15   2        7.78        5.12     11.15 o 
   6  15   2        8.63       -0.57      9.70 o 
  -6  16   2       12.37       11.67      9.99 o 
  -5  16   2        5.81       18.47      9.09 o 
  -4  16   2        3.83        2.44      7.40 o 
  -3  16   2       27.21       55.57      9.37 o 
  -2  16   2       51.26       46.58      8.45 o 
  -1  16   2      120.66      139.91     12.45 o 
   0  16   2       87.74       84.76     13.00 o 
   1  16   2       38.33       24.81      9.36 o 
   2  16   2       12.61       11.13      8.36 o 
   3  16   2        3.86       -3.58      8.39 o 
   4  16   2        3.67       -9.61      8.83 o 
   5  16   2       13.56       18.24      9.07 o 
   6  16   2        3.37        1.95      8.94 o 
  -6  17   2       17.80       21.69     11.28 o 
  -5  17   2       31.05       23.35     13.14 o 
  -4  17   2        9.58        5.79      8.49 o 
  -3  17   2       30.54       22.92     10.10 o 
  -2  17   2       65.14       66.27     10.75 o 
  -1  17   2       29.20       23.71     16.18 o 
   0  17   2      248.28      296.13     21.05 o 
   1  17   2       74.80       67.58     12.94 o 
   2  17   2       54.94       37.63     11.58 o 
   3  17   2        7.60       10.29     10.03 o 
   4  17   2       16.39       16.64     11.33 o 
   5  17   2        1.07       -5.68     13.18 o 
  -5  18   2       33.44       17.74     10.74 o 
  -4  18   2        3.14       -0.62      9.23 o 
  -3  18   2        1.92       -1.40     12.25 o 
  -2  18   2       15.24       15.53     10.50 o 
  -1  18   2       56.34       63.17     13.26 o 
   0  18   2      165.67      156.05     30.94 o 
   1  18   2       48.81       44.68     12.39 o 
   2  18   2       30.70       16.54     10.58 o 
   3  18   2       15.28       30.76     11.90 o 
   4  18   2        4.28       11.33     11.13 o 
  -4  19   2        0.18        6.68     10.21 o 
  -3  19   2       10.29       10.27     15.93 o 
  -2  19   2        0.76       -8.14     11.25 o 
  -1  19   2       47.10       75.34     14.69 o 
   0  19   2      153.02      157.46     18.77 o 
   1  19   2       70.88       86.02     15.34 o 
   2  19   2       21.15       12.27     22.59 o 
   3  19   2        1.45        1.62     15.33 o 
  -2  20   2       12.22      -16.65     14.10 o 
  -1  20   2        9.34       16.46     12.05 o 
   0  20   2        8.95        2.27     11.00 o 
   1  20   2        0.18       -9.91     15.51 o 
   2  20   2      134.81      140.51     19.47 o 
 -10   0   3       13.36       16.24     16.66 o 
  -9   0   3        6.28        5.15      9.24 o 
  -8   0   3       12.56        4.77      5.90 o 
  -7   0   3        7.21        4.44      6.96 o 
  -6   0   3        6.41        0.63      4.10 o 
  -5   0   3      208.34      202.86     12.02 o 
  -4   0   3      184.82      200.58      7.75 o 
  -3   0   3      613.55      658.40     18.07 o 
  -2   0   3      186.07      194.29     20.01 o 
  -1   0   3       41.53       31.37      3.71 o 
   0   0   3        2.40        3.62      1.88 o 
   1   0   3     2359.21     2281.66     58.13 o 
   2   0   3      165.19      184.99     13.00 o 
   3   0   3       25.01       24.16      4.89 o 
   4   0   3       82.13       65.51      8.21 o 
   5   0   3        6.99        8.75      5.13 o 
   6   0   3      226.60      222.14     18.89 o 
   7   0   3      128.14      125.59     13.61 o 
   8   0   3        1.12        4.28      6.62 o 
   9   0   3        0.18      -10.03      7.28 o 
 -10   1   3       19.05       -2.28     17.48 o 
  -9   1   3       10.17        3.37      6.50 o 
  -8   1   3        4.55        9.43      4.70 o 
  -7   1   3       36.49       53.93      5.83 o 
  -6   1   3      665.85      756.27     15.36 o 
  -5   1   3      245.64      230.89      8.43 o 
  -4   1   3      818.55      927.38     12.91 o 
  -3   1   3      251.83      248.08      6.21 o 
  -2   1   3     1158.97      982.38     23.84 o 
  -1   1   3     3856.03     4161.05     46.07 o 
   0   1   3      100.95      117.27      3.81 o 
   1   1   3     1163.92     1100.87     16.20 o 
   2   1   3       80.53       87.46      4.98 o 
   3   1   3      218.50      195.19     11.43 o 
   4   1   3       16.24       17.86      4.25 o 
   5   1   3      211.05      203.73      9.59 o 
   6   1   3       29.40       23.23      5.07 o 
   7   1   3        1.62       -1.75      3.84 o 
   8   1   3       11.36        6.86      5.29 o 
   9   1   3        0.06       -4.14      8.80 o 
 -10   2   3       51.40       67.72     23.41 o 
  -9   2   3        1.50        0.85      7.23 o 
  -8   2   3       88.65       75.01      8.16 o 
  -7   2   3       46.74       39.42      7.46 o 
  -6   2   3      200.66      226.67      8.69 o 
  -5   2   3      232.81      235.55      7.79 o 
  -4   2   3      313.64      322.99      9.67 o 
  -3   2   3      502.45      483.82      9.16 o 
  -2   2   3     1925.01     1764.92     20.57 o 
  -1   2   3     1653.19     1794.79     20.32 o 
   0   2   3      474.81      425.88      8.36 o 
   1   2   3      610.25      615.55     13.57 o 
   2   2   3       21.03       24.70      3.15 o 
   3   2   3      771.16      647.63     18.34 o 
   4   2   3      230.94      257.93     15.33 o 
   5   2   3      146.01      158.77     10.30 o 
   6   2   3       23.70       26.01      7.27 o 
   7   2   3        4.79       -2.46      4.69 o 
   8   2   3       10.09       11.99      6.36 o 
   9   2   3        4.21       15.54      6.95 o 
 -10   3   3       83.15      113.26     16.59 o 
  -9   3   3        0.33       16.25      8.69 o 
  -8   3   3       26.20       29.32      7.21 o 
  -7   3   3       20.16       16.68      3.97 o 
  -6   3   3        5.20        3.66      2.91 o 
  -5   3   3       56.63       56.91      4.62 o 
  -4   3   3      151.42      158.01      6.01 o 
  -3   3   3     1098.75     1083.32     15.45 o 
  -2   3   3      693.08      609.45      9.74 o 
  -1   3   3      838.39      953.50     12.81 o 
   0   3   3      561.25      601.50     10.62 o 
   1   3   3      207.98      199.76      8.92 o 
   2   3   3       42.17       46.22      4.03 o 
   3   3   3     1360.80     1215.27     25.39 o 
   4   3   3      468.56      511.98     20.37 o 
   5   3   3       88.44      104.93     11.37 o 
   6   3   3       14.76       19.26      4.92 o 
   7   3   3        3.13        7.77      7.92 o 
   8   3   3       26.43       22.29     10.55 o 
   9   3   3        7.53        4.04      6.66 o 
 -10   4   3       66.16       64.20     14.24 o 
  -9   4   3        8.99        4.04     11.61 o 
  -8   4   3       67.96       70.74     11.32 o 
  -7   4   3        4.94        5.31      3.77 o 
  -6   4   3        2.19        5.08      3.50 o 
  -5   4   3       71.17       71.05      5.98 o 
  -4   4   3      616.94      735.18     14.36 o 
  -3   4   3      108.85      119.77      5.11 o 
  -2   4   3       82.47       86.17      3.73 o 
  -1   4   3       15.60       17.90      3.61 o 
   0   4   3      500.81      459.26      8.21 o 
   1   4   3     1263.61     1344.55     22.46 o 
   2   4   3        8.22       10.76      3.82 o 
   3   4   3     1329.66     1309.55     26.74 o 
   4   4   3      347.30      364.35     13.96 o 
   5   4   3       16.98       14.05      5.47 o 
   6   4   3        6.34        3.16      5.79 o 
   7   4   3       45.72       48.55     16.31 o 
   8   4   3        2.00        3.34      8.07 o 
   9   4   3        1.68       -8.73      5.82 o 
 -10   5   3       30.26       35.32     20.47 o 
  -9   5   3       40.52       48.18     19.51 o 
  -8   5   3       47.91       39.99      8.48 o 
  -7   5   3       11.73       -0.76      6.36 o 
  -6   5   3        1.94       -0.18      3.49 o 
  -5   5   3      486.24      478.02     19.17 o 
  -4   5   3      382.41      414.52     19.08 o 
  -3   5   3      964.94     1021.76     16.14 o 
  -2   5   3      875.90      918.42     22.38 o 
  -1   5   3       22.33       25.53      3.03 o 
   0   5   3     1073.15     1027.72     12.61 o 
   1   5   3      580.24      509.55     11.52 o 
   2   5   3     1884.97     2099.76     35.43 o 
   3   5   3      156.21      136.79      8.59 o 
   4   5   3      129.84      143.92      9.76 o 
   5   5   3       91.36      118.15     10.18 o 
   6   5   3       22.63       14.30      6.70 o 
   7   5   3        4.77        9.21      8.99 o 
   8   5   3        2.14        5.94      9.36 o 
   9   5   3       24.89       18.24      7.57 o 
 -10   6   3       30.38       40.64     15.95 o 
  -9   6   3       26.74        2.78     10.45 o 
  -8   6   3      129.76      131.83     15.76 o 
  -7   6   3        1.21        6.61      7.52 o 
  -6   6   3        4.75       -1.78      5.95 o 
  -5   6   3      187.13      169.35      9.45 o 
  -4   6   3       20.10       20.06      2.77 o 
  -3   6   3      297.66      285.42      8.05 o 
  -2   6   3      715.61      682.40     14.80 o 
  -1   6   3     1168.44     1338.26     18.79 o 
   0   6   3      191.61      187.63      6.37 o 
   1   6   3      781.95      782.76     12.66 o 
   2   6   3     1527.76     1892.93     38.45 o 
   3   6   3      126.11      127.25      8.47 o 
   4   6   3       10.88        9.46      4.01 o 
   5   6   3      407.89      448.52     38.58 o 
   6   6   3       10.72        9.60      6.61 o 
   7   6   3        0.54        4.32      6.66 o 
   8   6   3        0.21       -8.90      7.25 o 
   9   6   3        8.46       11.52      6.05 o 
  -9   7   3       25.25       11.23     10.85 o 
  -8   7   3      165.39      178.06     18.12 o 
  -7   7   3       82.01      120.74     14.28 o 
  -6   7   3       32.49       24.63      7.22 o 
  -5   7   3       67.57       57.13      6.40 o 
  -4   7   3      185.28      179.23      7.47 o 
  -3   7   3      304.08      314.61     10.40 o 
  -2   7   3      382.04      437.63     15.75 o 
  -1   7   3      642.91      755.87     12.94 o 
   0   7   3       49.75       48.30      4.00 o 
   1   7   3      404.18      379.06     10.28 o 
   2   7   3       17.65       16.19      3.41 o 
   3   7   3       83.15       71.82      6.21 o 
   4   7   3       12.38       10.06      3.75 o 
   5   7   3      281.68      288.47     12.56 o 
   6   7   3       12.81       10.61      5.26 o 
   7   7   3        2.59       11.64      6.31 o 
   8   7   3        3.06        0.93      6.74 o 
   9   7   3        0.15       26.25     11.74 o 
  -9   8   3        4.02       17.22      9.95 o 
  -8   8   3       55.28       47.63     18.66 o 
  -7   8   3       96.23      113.65     25.28 o 
  -6   8   3       84.58       57.51     10.76 o 
  -5   8   3        3.83       -1.28      3.49 o 
  -4   8   3       42.57       42.24      5.65 o 
  -3   8   3      213.97      224.58      9.49 o 
  -2   8   3       11.82        4.46      3.04 o 
  -1   8   3      207.22      201.48     15.60 o 
   0   8   3      999.46     1104.64     18.86 o 
   1   8   3       40.94       40.91      4.43 o 
   2   8   3      374.10      422.16     12.12 o 
   3   8   3       59.58       51.16      9.50 o 
   4   8   3       28.71       32.38      5.39 o 
   5   8   3       10.47        6.05      4.98 o 
   6   8   3      120.12       93.71      9.16 o 
   7   8   3      102.08      122.39     16.28 o 
   8   8   3      111.75      133.62     23.36 o 
  -9   9   3        0.88       -4.26      9.49 o 
  -8   9   3       27.94       15.54      9.31 o 
  -7   9   3      179.18      185.59     20.47 o 
  -6   9   3      247.42      252.67     22.20 o 
  -5   9   3       25.14       30.62      7.69 o 
  -4   9   3        2.06        3.15      4.95 o 
  -3   9   3       55.59       56.48      5.86 o 
  -2   9   3        0.22       -3.17      2.72 o 
  -1   9   3       36.38       40.15      7.91 o 
   0   9   3     1653.52     1746.31     28.39 o 
   1   9   3      360.34      377.45     11.10 o 
   2   9   3        6.47        5.59      3.04 o 
   3   9   3       26.14       25.39      4.78 o 
   4   9   3       10.59        8.65      4.09 o 
   5   9   3        7.12        5.44      4.37 o 
   6   9   3        5.24        0.61      4.76 o 
   7   9   3       15.27       34.63      8.11 o 
   8   9   3        8.60        9.46     10.50 o 
  -9  10   3        2.74       13.96     10.92 o 
  -8  10   3        9.88       -3.82      8.72 o 
  -7  10   3        8.51        3.52      7.47 o 
  -6  10   3      104.46       87.86     12.95 o 
  -5  10   3       16.37       30.64     13.94 o 
  -4  10   3       68.58       69.61     10.26 o 
  -3  10   3       26.72       21.56      4.88 o 
  -2  10   3       48.92       51.42      5.95 o 
  -1  10   3      245.20      256.28     11.02 o 
   0  10   3      138.63      140.11      7.09 o 
   1  10   3      827.43      891.39     18.55 o 
   2  10   3        7.69       11.59      6.64 o 
   3  10   3      141.01      133.17     10.98 o 
   4  10   3        4.64        0.80      3.77 o 
   5  10   3       34.69       33.32      6.52 o 
   6  10   3        0.60        3.31      5.06 o 
   7  10   3        0.55       14.48      7.45 o 
   8  10   3        3.14       16.67     11.05 o 
  -8  11   3        9.54       12.95     10.29 o 
  -7  11   3       21.77       25.85      9.71 o 
  -6  11   3      209.03      186.89     17.24 o 
  -5  11   3       63.05       58.91     12.85 o 
  -4  11   3      109.13      110.73     12.90 o 
  -3  11   3       43.57       39.28      6.16 o 
  -2  11   3      117.98      108.80      8.52 o 
  -1  11   3      439.92      499.09     16.06 o 
   0  11   3        0.51        1.42      2.92 o 
   1  11   3       26.64       26.85      4.56 o 
   2  11   3       43.41       33.33      5.17 o 
   3  11   3       32.39       32.33      5.45 o 
   4  11   3       26.68       28.50      7.71 o 
   5  11   3       26.64       37.72      6.83 o 
   6  11   3       88.62       76.58     11.08 o 
   7  11   3        3.88       -4.87      7.02 o 
   8  11   3       15.16        2.79     16.61 o 
  -8  12   3        3.50        9.12      9.34 o 
  -7  12   3        5.28       19.07      9.03 o 
  -6  12   3       39.58       42.30     10.25 o 
  -5  12   3      142.81      175.80     16.86 o 
  -4  12   3      568.70      583.84     26.03 o 
  -3  12   3       54.43       54.42      7.25 o 
  -2  12   3       61.75       68.94      7.66 o 
  -1  12   3       11.89       20.10      5.27 o 
   0  12   3        9.89       10.63      4.59 o 
   1  12   3        6.29        4.80      3.68 o 
   2  12   3      147.90      162.41      9.50 o 
   3  12   3      108.99       90.93      8.10 o 
   4  12   3       36.49       27.73      6.27 o 
   5  12   3        5.52        1.83      6.34 o 
   6  12   3        9.91        6.57      7.05 o 
   7  12   3        2.54       12.43      8.54 o 
  -8  13   3        2.53       18.83     10.67 o 
  -7  13   3        6.26       10.63      9.24 o 
  -6  13   3        2.51       17.92      9.03 o 
  -5  13   3       30.79       35.26     14.01 o 
  -4  13   3      143.91      149.11     15.67 o 
  -3  13   3        8.28       -9.00      6.00 o 
  -2  13   3      109.35      128.74     12.83 o 
  -1  13   3        9.21       12.26      7.07 o 
   0  13   3       26.97       28.86      5.95 o 
   1  13   3       96.99       92.47     13.73 o 
   2  13   3        1.62        3.30      3.98 o 
   3  13   3      118.33      110.69      9.01 o 
   4  13   3       13.45        7.08      6.27 o 
   5  13   3       22.05        6.99     13.55 o 
   6  13   3       34.21       22.40      8.59 o 
   7  13   3        1.02        3.08      7.97 o 
  -7  14   3        8.94        6.38      8.92 o 
  -6  14   3        0.33        7.45      7.61 o 
  -5  14   3       30.19       25.27      9.20 o 
  -4  14   3      233.20      266.20     20.24 o 
  -3  14   3      103.08       99.91     13.75 o 
  -2  14   3       27.43       19.99      6.18 o 
  -1  14   3       45.18       59.17      8.19 o 
   0  14   3       15.01       14.67      5.56 o 
   1  14   3       50.56       42.22     12.27 o 
   2  14   3       15.97        6.20      6.15 o 
   3  14   3       35.69       19.79      7.31 o 
   4  14   3       65.66       48.83      8.99 o 
   5  14   3       15.13        8.37      7.59 o 
   6  14   3       16.05       15.72     11.64 o 
  -7  15   3        0.09       -7.00     11.75 o 
  -6  15   3        1.14       24.85     10.00 o 
  -5  15   3       71.31       51.44     12.07 o 
  -4  15   3        1.47        6.90      8.05 o 
  -3  15   3       58.07       65.47     16.54 o 
  -2  15   3      462.06      450.07     18.36 o 
  -1  15   3        0.37        7.94      5.78 o 
   0  15   3       27.45       26.12      7.17 o 
   1  15   3        4.02        1.68      5.04 o 
   2  15   3       26.72       24.81      9.30 o 
   3  15   3       11.99       27.21     10.03 o 
   4  15   3        5.40        4.43      6.86 o 
   5  15   3       19.17       23.60      8.60 o 
   6  15   3        2.22       -0.06      7.83 o 
  -6  16   3       13.05       19.71      9.84 o 
  -5  16   3        8.49       18.12      9.86 o 
  -4  16   3        6.41        6.76     12.18 o 
  -3  16   3       46.99       59.33     12.28 o 
  -2  16   3       55.30       45.00      8.31 o 
  -1  16   3        0.23        2.89      5.90 o 
   0  16   3       78.27       74.61     10.21 o 
   1  16   3        2.09        6.90      8.03 o 
   2  16   3       55.76       51.60     11.95 o 
   3  16   3        0.48        1.97      8.78 o 
   4  16   3       20.87       20.16     11.44 o 
   5  16   3       24.55       15.49      9.41 o 
  -5  17   3        7.24        2.83      8.50 o 
  -4  17   3        3.42       -3.61      9.06 o 
  -3  17   3        7.43        1.49      8.78 o 
  -2  17   3       71.00       70.34     14.00 o 
  -1  17   3       27.92       27.25      8.23 o 
   0  17   3       24.40       10.93      9.86 o 
   1  17   3       62.73       66.22     12.76 o 
   2  17   3       12.34       27.22     14.72 o 
   3  17   3        9.13        4.02     10.15 o 
   4  17   3        0.14       -4.95      9.74 o 
   5  17   3        8.38       26.13     13.12 o 
  -5  18   3        5.60        2.91     10.73 o 
  -4  18   3        1.01       -2.22      9.31 o 
  -3  18   3       22.26       36.00     15.49 o 
  -2  18   3        2.83        8.66      9.68 o 
  -1  18   3       41.73       41.26     12.20 o 
   0  18   3      224.72      215.21     30.02 o 
   1  18   3       22.35       18.25     10.74 o 
   2  18   3       33.91       39.16     12.62 o 
   3  18   3        0.31       15.03     14.72 o 
   4  18   3        1.42        2.50     11.97 o 
  -3  19   3       10.45        5.77     11.98 o 
  -2  19   3       16.26       26.88     17.34 o 
  -1  19   3       11.65       -0.16     10.37 o 
   0  19   3       12.04       24.01     11.68 o 
   1  19   3       14.07       17.50     11.18 o 
   2  19   3       63.83       71.17     15.08 o 
   3  19   3       16.27       15.84     12.42 o 
  -1  20   3        6.70      -11.36     14.60 o 
   0  20   3       42.60       42.13     14.26 o 
   1  20   3        1.46       -4.77     10.81 o 
  -9   0   4        0.21       11.36      8.43 o 
  -8   0   4       40.07       17.82     15.95 o 
  -7   0   4        5.75        7.29      5.89 o 
  -6   0   4       71.89       92.21     16.22 o 
  -5   0   4     1110.48     1094.88     28.49 o 
  -4   0   4       29.85       32.57      4.70 o 
  -3   0   4       14.96       12.68      4.70 o 
  -2   0   4       42.69       30.87      4.50 o 
  -1   0   4      116.43      114.54      5.32 o 
   0   0   4     8602.22     8056.09     99.12 o 
   1   0   4        0.38        2.24      4.38 o 
   2   0   4        8.48       11.82      5.93 o 
   3   0   4        1.19        0.00      5.61 o 
   4   0   4      272.84      260.06     19.99 o 
   5   0   4        0.45       -2.19      6.71 o 
   6   0   4       28.97       17.48      9.35 o 
   7   0   4        0.01       -6.71      9.13 o 
   8   0   4       21.36       37.28     15.47 o 
   9   0   4        1.23       -1.83     12.64 o 
 -10   1   4        0.97       10.04     17.75 o 
  -9   1   4        0.41       -1.13      5.77 o 
  -8   1   4       35.77       36.54      6.67 o 
  -7   1   4       46.11       40.58      9.01 o 
  -6   1   4      180.30      205.54     12.10 o 
  -5   1   4      764.12      784.16     12.49 o 
  -4   1   4        9.38        8.97      2.46 o 
  -3   1   4       44.77       38.20      3.01 o 
  -2   1   4      452.15      451.23      8.51 o 
  -1   1   4      370.53      390.72      7.78 o 
   0   1   4     2334.95     2029.23     23.62 o 
   1   1   4       68.92       59.23      4.07 o 
   2   1   4     1157.41     1301.59     25.36 o 
   3   1   4       70.55       53.74     15.97 o 
   4   1   4      109.37      116.83      8.76 o 
   5   1   4       25.89       27.11      5.78 o 
   6   1   4       24.89       19.82      6.02 o 
   7   1   4      168.34      177.31     13.25 o 
   8   1   4        2.06       -5.57      5.69 o 
   9   1   4        3.21        6.87      7.24 o 
 -10   2   4        3.63       11.09     13.32 o 
  -9   2   4        4.97        4.37      8.28 o 
  -8   2   4       35.20       19.47      5.89 o 
  -7   2   4      134.91      154.59      9.50 o 
  -6   2   4        9.93        5.94      2.94 o 
  -5   2   4       83.21       91.87      8.73 o 
  -4   2   4        2.46        4.25      2.14 o 
  -3   2   4      613.01      586.14     11.68 o 
  -2   2   4     1199.05     1240.39     16.63 o 
  -1   2   4       89.31       70.49      3.63 o 
   0   2   4     1004.28      847.20     12.74 o 
   1   2   4      741.23      760.23     14.03 o 
   2   2   4      260.22      231.12      9.65 o 
   3   2   4      285.04      266.35     20.33 o 
   4   2   4       21.67       14.00      4.24 o 
   5   2   4      193.21      218.53     16.55 o 
   6   2   4        1.38        9.97      5.39 o 
   7   2   4        9.50       15.63      5.94 o 
   8   2   4        1.46        0.83      8.97 o 
   9   2   4       32.69       22.13      8.33 o 
 -10   3   4        6.75        9.50      9.42 o 
  -9   3   4        5.32        5.00      7.72 o 
  -8   3   4       17.70       18.37      5.50 o 
  -7   3   4      167.50      195.48     10.18 o 
  -6   3   4       86.11       82.25      5.92 o 
  -5   3   4       34.59       30.78      3.72 o 
  -4   3   4       33.20       36.84      4.09 o 
  -3   3   4      980.27      989.74     14.98 o 
  -2   3   4      782.44      665.13     11.06 o 
  -1   3   4      404.49      462.30      9.66 o 
   0   3   4       49.34       51.15      3.70 o 
   1   3   4       32.58       28.35      3.08 o 
   2   3   4     1889.58     2010.13     29.07 o 
   3   3   4      245.30      242.17      9.26 o 
   4   3   4        6.76       12.38      4.06 o 
   5   3   4       15.59        7.81      4.45 o 
   6   3   4       40.77       40.08      7.53 o 
   7   3   4        0.62       -4.44      4.68 o 
   8   3   4        0.55       -4.49      8.90 o 
   9   3   4        5.66        2.27      8.81 o 
 -10   4   4        9.52       27.80     11.15 o 
  -9   4   4       15.17       19.49      8.65 o 
  -8   4   4       13.24        3.54      7.24 o 
  -7   4   4       54.14       68.61      8.25 o 
  -6   4   4      153.40      170.49      7.88 o 
  -5   4   4       27.98       25.59      3.72 o 
  -4   4   4     1462.68     1831.73     24.43 o 
  -3   4   4      664.30      678.86     11.89 o 
  -2   4   4      882.48      941.13     13.97 o 
  -1   4   4      184.32      210.76      5.13 o 
   0   4   4      108.94      112.80      5.51 o 
   1   4   4       68.43       67.34      4.21 o 
   2   4   4       16.99       12.19      2.95 o 
   3   4   4      179.97      164.95      8.17 o 
   4   4   4      173.25      193.42      9.66 o 
   5   4   4       80.47       91.06      9.26 o 
   6   4   4        5.81        5.13      5.37 o 
   7   4   4        6.98        9.89      6.17 o 
   8   4   4        4.98       -1.06      8.38 o 
   9   4   4        6.73       -2.88     10.10 o 
 -10   5   4       16.79       11.36     11.64 o 
  -9   5   4       24.12       26.02     18.55 o 
  -8   5   4       48.32       49.19     14.37 o 
  -7   5   4        6.95       12.01      4.06 o 
  -6   5   4       16.54       16.66      4.03 o 
  -5   5   4       26.81       28.67      5.06 o 
  -4   5   4      646.26      717.49     14.04 o 
  -3   5   4      110.80      102.63      4.65 o 
  -2   5   4       63.97       76.66      4.31 o 
  -1   5   4      701.36      783.92     11.98 o 
   0   5   4       61.88       65.64      3.84 o 
   1   5   4       34.01       32.04      4.70 o 
   2   5   4       11.25        9.73      3.04 o 
   3   5   4      463.81      379.45     11.60 o 
   4   5   4       36.59       37.85      5.31 o 
   5   5   4      193.78      210.25     11.06 o 
   6   5   4      144.76      142.11     14.31 o 
   7   5   4        9.34       12.72      6.30 o 
   8   5   4        2.76        1.12      6.47 o 
   9   5   4        1.41        9.73      8.69 o 
 -10   6   4        3.67      -18.35     15.56 o 
  -9   6   4       98.04       91.11     16.91 o 
  -8   6   4       41.91       57.72     14.35 o 
  -7   6   4       23.49       24.30      5.29 o 
  -6   6   4       29.96       33.96      5.93 o 
  -5   6   4       27.78       40.97      9.25 o 
  -4   6   4      270.48      292.10     11.41 o 
  -3   6   4      657.25      659.19     16.87 o 
  -2   6   4       32.08       29.64      4.33 o 
  -1   6   4      836.39      983.97     14.33 o 
   0   6   4      207.25      190.39      6.31 o 
   1   6   4       78.11       74.65      3.80 o 
   2   6   4       11.03        8.70      2.99 o 
   3   6   4       75.40       75.40      9.00 o 
   4   6   4      222.28      242.56     12.70 o 
   5   6   4       40.08       31.13      8.37 o 
   6   6   4       66.66       54.31      9.80 o 
   7   6   4        4.64        7.20      6.10 o 
   8   6   4        3.52        5.45      6.94 o 
  -9   7   4       33.09       24.71     10.82 o 
  -8   7   4       21.12       17.64      6.99 o 
  -7   7   4       17.77       12.15     14.31 o 
  -6   7   4      164.97      165.26     16.93 o 
  -5   7   4       12.59       15.53      4.60 o 
  -4   7   4       11.30       14.58      4.19 o 
  -3   7   4       11.57        9.16      3.03 o 
  -2   7   4      676.07      841.22     17.99 o 
  -1   7   4     1083.65     1249.52     17.27 o 
   0   7   4       37.78       42.46      3.06 o 
   1   7   4      847.57      909.11     17.00 o 
   2   7   4       10.74       10.90      3.21 o 
   3   7   4       51.66       51.98      5.95 o 
   4   7   4        4.12        2.34      3.89 o 
   5   7   4        2.35        3.16      4.66 o 
   6   7   4      163.10      161.75     15.86 o 
   7   7   4        2.75        2.62      6.33 o 
   8   7   4       14.92       18.67      7.24 o 
  -9   8   4       10.78       22.67     10.28 o 
  -8   8   4       24.21       33.73     20.56 o 
  -7   8   4       21.80        8.30      8.24 o 
  -6   8   4      286.76      284.38     14.66 o 
  -5   8   4        5.54        3.17      4.08 o 
  -4   8   4       56.24       60.23      8.93 o 
  -3   8   4       11.43        9.44      3.62 o 
  -2   8   4      130.19      129.24      7.42 o 
  -1   8   4        5.71        7.17      2.31 o 
   0   8   4      375.50      388.64      7.93 o 
   1   8   4      380.22      400.80     12.54 o 
   2   8   4       22.45       21.64      4.82 o 
   3   8   4       53.93       41.74      5.80 o 
   4   8   4       93.66      100.73      8.36 o 
   5   8   4        9.62        8.67      4.72 o 
   6   8   4       11.57        8.33      5.40 o 
   7   8   4       52.70       52.70      9.59 o 
   8   8   4       59.17       58.17      8.61 o 
  -9   9   4        0.25       -0.96      8.92 o 
  -8   9   4       27.05       12.17     12.41 o 
  -7   9   4       67.47       52.06     11.86 o 
  -6   9   4      101.60      116.35     14.02 o 
  -5   9   4      128.54      120.67     13.08 o 
  -4   9   4       21.61       10.31      5.74 o 
  -3   9   4       34.44       32.63      6.98 o 
  -2   9   4       66.02       68.11      6.24 o 
  -1   9   4      575.67      605.24     25.81 o 
   0   9   4      204.63      197.70      6.56 o 
   1   9   4      660.84      778.20     14.45 o 
   2   9   4       26.88       22.15      4.32 o 
   3   9   4        9.43        6.83      3.96 o 
   4   9   4        2.71       -3.52      3.60 o 
   5   9   4        4.19        1.67      4.60 o 
   6   9   4       10.18       -2.63      5.47 o 
   7   9   4        0.45        2.59      5.96 o 
   8   9   4       31.11       12.73     11.58 o 
  -9  10   4       12.46       12.53     11.42 o 
  -8  10   4       15.72       15.66     10.75 o 
  -7  10   4        8.12       16.03      9.49 o 
  -6  10   4      153.75      162.74     16.06 o 
  -5  10   4       22.13       19.87     12.09 o 
  -4  10   4       39.17       37.61      8.26 o 
  -3  10   4        5.45        2.30      4.60 o 
  -2  10   4       19.21       22.96      4.81 o 
  -1  10   4      311.21      383.07     13.66 o 
   0  10   4      225.37      251.92      9.39 o 
   1  10   4      373.60      405.76     12.47 o 
   2  10   4        6.44        4.99      3.89 o 
   3  10   4       66.25       56.51      6.59 o 
   4  10   4       55.38       57.92      7.36 o 
   5  10   4        1.38        5.07      4.90 o 
   6  10   4       43.12       25.17      6.93 o 
   7  10   4       19.93       24.82      8.89 o 
  -8  11   4       13.34        8.01     10.30 o 
  -7  11   4        1.63       20.97     12.82 o 
  -6  11   4       24.86       31.63      9.27 o 
  -5  11   4        1.82       10.79      8.08 o 
  -4  11   4       77.59       83.28     11.75 o 
  -3  11   4        5.08        5.37      5.34 o 
  -2  11   4        5.37        1.85      3.86 o 
  -1  11   4        3.08        2.54      3.61 o 
   0  11   4      150.33      145.99     10.01 o 
   1  11   4        0.02       -1.70      3.08 o 
   2  11   4       64.70       72.24      8.17 o 
   3  11   4       62.80       54.24      6.77 o 
   4  11   4       29.84       36.00      6.99 o 
   5  11   4       37.15       38.27      7.15 o 
   6  11   4       39.37       24.88      8.53 o 
   7  11   4        3.11       13.90      8.76 o 
  -8  12   4        3.33       11.71     12.50 o 
  -7  12   4        4.72        8.01      8.41 o 
  -6  12   4       18.30       13.05      8.08 o 
  -5  12   4      107.37      111.91     14.24 o 
  -4  12   4      110.77      128.19     14.41 o 
  -3  12   4      172.99      190.86     15.97 o 
  -2  12   4        2.88       -3.00      3.94 o 
  -1  12   4       21.30       23.53      5.49 o 
   0  12   4        8.18        2.18      4.40 o 
   1  12   4      107.82      109.46     10.83 o 
   2  12   4      111.91      132.46     11.36 o 
   3  12   4       60.45       50.99      6.97 o 
   4  12   4        3.62        8.75      5.04 o 
   5  12   4        8.89       23.37      6.36 o 
   6  12   4       10.77       14.74      8.72 o 
   7  12   4        0.76        7.17      9.95 o 
  -8  13   4        0.39        0.04      9.11 o 
  -7  13   4        9.61       10.21      9.38 o 
  -6  13   4        6.14       10.16     10.72 o 
  -5  13   4       21.09       20.95      8.86 o 
  -4  13   4       65.56       70.05     13.62 o 
  -3  13   4      198.51      186.48     16.78 o 
  -2  13   4       62.66       62.47     24.57 o 
  -1  13   4       16.59       18.79      5.40 o 
   0  13   4        3.75       -6.64      6.61 o 
   1  13   4       33.99       22.40     10.43 o 
   2  13   4       49.58       61.15      8.91 o 
   3  13   4       99.58       89.09      8.94 o 
   4  13   4       65.36       54.67      7.98 o 
   5  13   4        6.58        4.43      7.38 o 
   6  13   4        9.97       21.79      9.52 o 
  -7  14   4        5.06       15.16      9.63 o 
  -6  14   4        0.44       -5.72      7.18 o 
  -5  14   4        6.44       14.87     15.17 o 
  -4  14   4      113.08      109.96     15.45 o 
  -3  14   4        0.32       -6.77      6.98 o 
  -2  14   4       30.33       29.74      8.64 o 
  -1  14   4        4.32        1.51      4.79 o 
   0  14   4        7.54        8.24      5.48 o 
   1  14   4        0.36       -7.21      4.81 o 
   2  14   4       12.70       -0.62      6.44 o 
   3  14   4        9.97       10.19      6.54 o 
   4  14   4       30.41       23.31      8.47 o 
   5  14   4        8.58       -3.90      7.14 o 
   6  14   4        2.39        5.36      8.73 o 
  -7  15   4        2.64       -4.95      8.88 o 
  -6  15   4        2.56        0.32      7.98 o 
  -5  15   4       15.10       17.01      9.11 o 
  -4  15   4        6.61        2.82     10.84 o 
  -3  15   4       64.05       59.26     18.00 o 
  -2  15   4       95.95       87.23     13.28 o 
  -1  15   4       25.53       14.98      6.19 o 
   0  15   4        9.74        4.42      5.49 o 
   1  15   4       11.55       -0.30      5.86 o 
   2  15   4        0.74        2.89      6.43 o 
   3  15   4        6.15       -8.22      8.30 o 
   4  15   4      107.66      106.58     17.61 o 
   5  15   4       22.81       16.11      8.75 o 
  -6  16   4        0.75       16.12     11.18 o 
  -5  16   4        5.23      -12.73      8.65 o 
  -4  16   4        0.13        5.89      8.97 o 
  -3  16   4        1.26       -1.39      7.46 o 
  -2  16   4       23.35       30.53      9.93 o 
  -1  16   4       79.49       79.75     10.33 o 
   0  16   4       36.41       49.44      8.89 o 
   1  16   4       31.95       20.35      9.87 o 
   2  16   4       27.01       19.61     18.55 o 
   3  16   4        0.00       10.60     10.63 o 
   4  16   4       16.24       15.78     12.14 o 
   5  16   4       16.34       12.15     10.87 o 
  -5  17   4        6.66       10.33     15.45 o 
  -4  17   4        0.14        2.96      9.22 o 
  -3  17   4        1.03        5.75      9.47 o 
  -2  17   4       35.53       30.80     10.56 o 
  -1  17   4        1.01        5.61      8.62 o 
   0  17   4       11.13        8.75      7.65 o 
   1  17   4        8.23        2.55     12.94 o 
   2  17   4       13.38       -4.79     19.23 o 
   3  17   4        0.12       -4.83      9.69 o 
   4  17   4        8.37       12.48     11.89 o 
  -4  18   4        1.41       12.22     10.14 o 
  -3  18   4        5.52       23.06     10.49 o 
  -2  18   4        8.56        3.19      8.89 o 
  -1  18   4        5.47        6.73     12.23 o 
   0  18   4       39.83       54.07     12.89 o 
   1  18   4        4.17       -1.12      9.49 o 
   2  18   4       29.09       29.14     12.43 o 
   3  18   4        0.08       -9.41     20.19 o 
  -3  19   4        1.33        4.75     10.65 o 
  -2  19   4        5.07       12.27     10.51 o 
  -1  19   4       36.52       35.78     18.89 o 
   0  19   4       33.56       22.76     11.65 o 
   1  19   4       11.35        1.38     23.18 o 
   2  19   4        3.39       11.84     13.58 o 
 -10   0   5        3.79       12.69     11.91 o 
  -9   0   5        3.10        5.66      9.95 o 
  -8   0   5       74.34       66.59     12.50 o 
  -7   0   5        5.79        0.17      5.88 o 
  -6   0   5       65.23       48.00      8.71 o 
  -5   0   5       79.84       77.67      9.28 o 
  -4   0   5       33.54       45.36      8.10 o 
  -3   0   5        0.71        5.31      3.02 o 
  -2   0   5      706.88      644.89     23.00 o 
  -1   0   5      103.63      110.44      6.07 o 
   0   0   5     1780.85     1693.05     28.19 o 
   1   0   5     3086.79     3528.92     89.71 o 
   2   0   5     2599.44     2890.12     79.53 o 
   3   0   5        8.36        3.97      6.62 o 
   4   0   5        0.12        4.15      8.17 o 
   5   0   5       27.99       35.96     11.96 o 
   6   0   5       36.22       45.13     13.96 o 
   7   0   5        1.09       -0.37     10.22 o 
   8   0   5        0.62       22.95     15.20 o 
 -10   1   5        9.42       15.24     14.19 o 
  -9   1   5       37.38       43.71      9.87 o 
  -8   1   5       43.84       53.66      7.58 o 
  -7   1   5       18.94       23.92      5.19 o 
  -6   1   5      130.68      154.59      9.27 o 
  -5   1   5       12.58       10.36      3.75 o 
  -4   1   5      117.82      134.06      5.79 o 
  -3   1   5        6.40        5.86      1.86 o 
  -2   1   5      453.47      497.65      9.79 o 
  -1   1   5      476.16      519.85     10.04 o 
   0   1   5     1428.63     1371.92     18.80 o 
   1   1   5      979.45     1002.46     17.65 o 
   2   1   5      233.47      242.06     22.59 o 
   3   1   5      187.55      194.98     12.82 o 
   4   1   5        9.39        9.03      5.58 o 
   5   1   5       35.22       21.63      6.74 o 
   6   1   5       23.35       16.33      7.87 o 
   7   1   5        2.38        2.32      7.60 o 
   8   1   5        9.15       -0.93      8.19 o 
 -10   2   5       19.19       39.03     12.70 o 
  -9   2   5       21.99       27.21      8.08 o 
  -8   2   5       30.67       34.75      7.30 o 
  -7   2   5        1.54       -4.30      3.33 o 
  -6   2   5       81.13       68.58      6.78 o 
  -5   2   5       31.93       33.41      5.25 o 
  -4   2   5     1053.76     1112.73     17.44 o 
  -3   2   5       23.83       20.07      2.68 o 
  -2   2   5      848.67      913.21     16.00 o 
  -1   2   5     1852.33     2042.66     25.07 o 
   0   2   5      696.12      730.23     13.09 o 
   1   2   5      349.83      381.47     11.43 o 
   2   2   5       90.48       89.98      7.53 o 
   3   2   5       40.49       33.72      7.12 o 
   4   2   5      111.67      128.40     12.03 o 
   5   2   5      112.28      117.54     12.74 o 
   6   2   5       17.82       13.69      6.71 o 
   7   2   5       30.99       17.49      9.00 o 
   8   2   5       18.71       14.64      9.71 o 
 -10   3   5       13.18       -5.36     19.71 o 
  -9   3   5       28.68       35.18     11.05 o 
  -8   3   5       20.64       27.94      6.59 o 
  -7   3   5        5.83        5.75      4.57 o 
  -6   3   5      145.67      127.38      8.43 o 
  -5   3   5      102.62      109.73      6.13 o 
  -4   3   5       18.96       20.51      3.21 o 
  -3   3   5      347.02      323.18      8.20 o 
  -2   3   5      707.16      714.50     12.40 o 
  -1   3   5     1412.03     1499.70     20.12 o 
   0   3   5     2378.77     2351.40     31.59 o 
   1   3   5       72.69       73.78      4.87 o 
   2   3   5      435.88      436.74     14.19 o 
   3   3   5      208.62      195.80     15.31 o 
   4   3   5      205.39      219.71     11.98 o 
   5   3   5       24.87       20.76      5.99 o 
   6   3   5       87.33       86.14     13.96 o 
   7   3   5       53.03       55.21      8.90 o 
   8   3   5       22.69       25.24      8.26 o 
 -10   4   5        2.30       -4.65      8.23 o 
  -9   4   5        5.31        5.70      9.51 o 
  -8   4   5       32.54       25.18      6.70 o 
  -7   4   5       52.42       52.39      7.65 o 
  -6   4   5        5.35        4.64      3.27 o 
  -5   4   5       56.79       58.32      6.32 o 
  -4   4   5       43.23       46.27      4.18 o 
  -3   4   5      564.07      573.75     11.35 o 
  -2   4   5       79.80       78.31      4.94 o 
  -1   4   5      235.66      274.21     10.74 o 
   0   4   5      840.77      836.22     15.49 o 
   1   4   5       53.24       54.42      4.56 o 
   2   4   5      569.70      571.86     16.58 o 
   3   4   5      707.00      733.47     17.22 o 
   4   4   5      116.55      126.31      8.81 o 
   5   4   5       60.93       62.41      9.00 o 
   6   4   5       86.98       89.22     11.23 o 
   7   4   5       16.72        1.72      8.78 o 
   8   4   5        2.41       -3.05      6.44 o 
 -10   5   5        0.75       14.77      9.96 o 
  -9   5   5        4.97       -8.27      8.76 o 
  -8   5   5       19.36       25.33      6.89 o 
  -7   5   5        0.83        0.15      4.29 o 
  -6   5   5       94.94       93.43     11.88 o 
  -5   5   5       36.51       43.57      5.45 o 
  -4   5   5      497.69      559.99     14.17 o 
  -3   5   5      781.63      736.66     13.18 o 
  -2   5   5     1281.59     1373.71     19.36 o 
  -1   5   5      324.02      305.57      7.55 o 
   0   5   5       85.11       87.94      5.24 o 
   1   5   5      121.08      125.67      7.53 o 
   2   5   5       71.22       67.36      4.40 o 
   3   5   5      396.43      368.70     11.97 o 
   4   5   5       38.40       41.51      6.03 o 
   5   5   5       14.22       10.41      6.62 o 
   6   5   5       11.26        6.62      7.80 o 
   7   5   5       14.78       -0.19      6.37 o 
   8   5   5        0.13       -7.67      7.67 o 
  -9   6   5        3.42       -4.90      7.87 o 
  -8   6   5       12.22        7.97      8.53 o 
  -7   6   5       12.98        9.91      5.50 o 
  -6   6   5       25.69       30.23      5.26 o 
  -5   6   5       25.08       32.28      4.88 o 
  -4   6   5       22.34       24.88      4.52 o 
  -3   6   5      933.29      825.32     17.56 o 
  -2   6   5      688.08      708.14     11.69 o 
  -1   6   5      287.41      304.64     11.57 o 
   0   6   5        6.37        5.62      2.67 o 
   1   6   5       12.53       14.25      3.14 o 
   2   6   5       70.99       68.92      5.91 o 
   3   6   5       40.37       36.05      4.98 o 
   4   6   5        6.88        6.06      4.05 o 
   5   6   5      232.09      270.41     13.05 o 
   6   6   5       92.15       74.46      9.74 o 
   7   6   5        0.40        6.97      6.70 o 
   8   6   5        1.16       -4.05      7.32 o 
  -9   7   5        3.51        2.33      8.09 o 
  -8   7   5       32.23       27.47     21.70 o 
  -7   7   5       21.93       20.65      5.36 o 
  -6   7   5        8.44        6.12      3.86 o 
  -5   7   5       15.91       15.08      4.21 o 
  -4   7   5       81.00       95.58     14.26 o 
  -3   7   5      338.46      312.48     17.32 o 
  -2   7   5      932.49     1108.14     23.36 o 
  -1   7   5      124.41      139.72      6.89 o 
   0   7   5      107.90      106.16      5.35 o 
   1   7   5       53.27       59.58      3.96 o 
   2   7   5       79.29       74.07      6.24 o 
   3   7   5       42.68       29.56      5.11 o 
   4   7   5       36.66       42.13      6.23 o 
   5   7   5       34.91       30.31      6.43 o 
   6   7   5       89.01       87.58     12.20 o 
   7   7   5       41.51       52.93      9.19 o 
   8   7   5        0.81        4.99      7.86 o 
  -9   8   5        6.16       15.54     10.42 o 
  -8   8   5       25.42       22.93      9.89 o 
  -7   8   5       28.52       22.69      9.85 o 
  -6   8   5       55.28       61.59      7.55 o 
  -5   8   5       29.16       27.08      4.98 o 
  -4   8   5      123.10      141.32     12.53 o 
  -3   8   5      154.73      150.41      9.85 o 
  -2   8   5       56.11       65.21      5.41 o 
  -1   8   5       48.57       54.99      3.97 o 
   0   8   5      309.91      297.49      8.90 o 
   1   8   5       97.07       96.36      5.09 o 
   2   8   5        2.70        0.47      2.86 o 
   3   8   5       31.82       27.11      4.97 o 
   4   8   5      149.19      172.37      9.49 o 
   5   8   5       88.19       91.96      8.23 o 
   6   8   5        4.67        9.02      5.41 o 
   7   8   5        9.11       12.88      6.83 o 
   8   8   5        6.17        3.22      7.01 o 
  -9   9   5        2.76        8.06     10.81 o 
  -8   9   5        2.82        2.66      9.24 o 
  -7   9   5       39.40       35.32     13.11 o 
  -6   9   5       23.49       16.81      5.68 o 
  -5   9   5       90.71       87.23     11.94 o 
  -4   9   5       95.77      114.98     19.28 o 
  -3   9   5       28.55       29.93      7.37 o 
  -2   9   5        3.51        3.48      3.30 o 
  -1   9   5       63.65       64.23      8.49 o 
   0   9   5      154.91      155.53     10.59 o 
   1   9   5        8.45       12.84      3.31 o 
   2   9   5       65.16       64.17      5.74 o 
   3   9   5       58.23       52.64      5.80 o 
   4   9   5       72.40       72.69      7.34 o 
   5   9   5        6.38        5.57      4.85 o 
   6   9   5       26.25       28.63      7.70 o 
   7   9   5        8.24        8.36      8.04 o 
  -8  10   5        9.41        1.00      7.03 o 
  -7  10   5       79.41       78.06     14.03 o 
  -6  10   5        3.72        1.84      7.34 o 
  -5  10   5      180.74      185.63     16.17 o 
  -4  10   5      302.93      328.76     18.93 o 
  -3  10   5       11.08       18.72      6.43 o 
  -2  10   5       48.09       60.33     13.12 o 
  -1  10   5       13.60       10.35      3.57 o 
   0  10   5      218.45      214.60      9.35 o 
   1  10   5      144.91      158.83      7.45 o 
   2  10   5      184.05      186.64      8.66 o 
   3  10   5        4.16        3.98      3.75 o 
   4  10   5        5.87        2.54      4.95 o 
   5  10   5       81.60       77.65      7.73 o 
   6  10   5        3.71        9.46      5.40 o 
   7  10   5        9.17        9.19      6.91 o 
  -8  11   5        4.87       10.80      7.65 o 
  -7  11   5        3.85        4.67     13.42 o 
  -6  11   5       52.35       57.62     14.35 o 
  -5  11   5       98.25      126.83     14.75 o 
  -4  11   5        4.54       -2.03      5.66 o 
  -3  11   5       60.76       48.67      9.37 o 
  -2  11   5       49.19       41.87      8.59 o 
  -1  11   5       45.81       45.40      6.77 o 
   0  11   5       23.30       23.78      4.67 o 
   1  11   5        6.27       10.91      5.10 o 
   2  11   5      339.69      315.38      9.89 o 
   3  11   5        5.54        4.28      6.34 o 
   4  11   5       14.71       14.75      7.77 o 
   5  11   5       23.04        7.46      6.00 o 
   6  11   5        3.78       -2.93      5.12 o 
   7  11   5        7.43       -1.71      7.74 o 
  -8  12   5        0.45        8.52     20.85 o 
  -7  12   5       16.59       10.06      9.21 o 
  -6  12   5        3.84        8.39      7.90 o 
  -5  12   5       69.83       74.02     13.73 o 
  -4  12   5       31.70       34.46     17.98 o 
  -3  12   5       24.55       25.81      7.55 o 
  -2  12   5       67.47       65.75     10.86 o 
  -1  12   5       21.56       21.74      5.63 o 
   0  12   5       46.30       53.73      7.69 o 
   1  12   5       36.34       40.79      7.12 o 
   2  12   5      177.18      170.73     12.04 o 
   3  12   5       78.67       52.73      7.53 o 
   4  12   5        6.97       13.86      6.40 o 
   5  12   5       26.68       29.29     11.32 o 
   6  12   5        0.59       -0.63      7.67 o 
  -7  13   5        6.27       16.26     12.27 o 
  -6  13   5       39.02       33.23     10.49 o 
  -5  13   5       14.00       11.27      8.41 o 
  -4  13   5        9.91       13.10      7.77 o 
  -3  13   5       39.55       67.88     19.83 o 
  -2  13   5       59.10       60.90     13.94 o 
  -1  13   5       12.99       13.71      5.46 o 
   0  13   5      128.76      120.52     10.77 o 
   1  13   5        9.70       14.82      6.75 o 
   2  13   5       32.52       32.06     10.69 o 
   3  13   5       78.33       67.97      8.44 o 
   4  13   5        8.44       11.35      6.13 o 
   5  13   5       11.36        7.85      8.21 o 
   6  13   5        5.16        0.18      8.57 o 
  -7  14   5        4.74       11.58      9.96 o 
  -6  14   5        1.15       -9.85      8.25 o 
  -5  14   5       21.13       25.86      9.97 o 
  -4  14   5       26.65       29.89      9.70 o 
  -3  14   5       42.58       34.19      9.74 o 
  -2  14   5        9.03       11.41      9.74 o 
  -1  14   5       37.50       35.71     10.34 o 
   0  14   5       86.61       70.49      9.45 o 
   1  14   5       15.15       15.12      6.69 o 
   2  14   5        8.08        3.96      6.37 o 
   3  14   5       48.75       44.33      9.34 o 
   4  14   5       17.33       -1.53     18.73 o 
   5  14   5        3.83        6.24      8.46 o 
  -6  15   5        1.32        5.89      9.36 o 
  -5  15   5        2.44        9.88      9.40 o 
  -4  15   5        2.78      -10.07      6.71 o 
  -3  15   5       22.35        5.40      9.26 o 
  -2  15   5       16.79       21.71      8.49 o 
  -1  15   5       23.99        9.99      7.90 o 
   0  15   5       39.89       29.28      7.75 o 
   1  15   5       24.47       24.89      7.67 o 
   2  15   5        6.50        4.28      6.71 o 
   3  15   5        4.42        1.26      9.06 o 
   4  15   5       14.69        5.84     10.27 o 
   5  15   5       13.73       -5.47     10.95 o 
  -6  16   5       33.83       27.27     11.67 o 
  -5  16   5        0.22       14.90     10.39 o 
  -4  16   5        8.78        7.20      8.68 o 
  -3  16   5       17.11       10.31      9.02 o 
  -2  16   5       14.60       21.37      9.73 o 
  -1  16   5       28.03       45.01     10.95 o 
   0  16   5       13.36        5.10      7.22 o 
   1  16   5       39.71       31.79      8.55 o 
   2  16   5        6.86        9.56      7.54 o 
   3  16   5        0.46        1.09     11.04 o 
   4  16   5        3.83        5.87     11.62 o 
  -5  17   5        1.35        4.67     14.03 o 
  -4  17   5        5.59       18.44     11.34 o 
  -3  17   5       20.37       14.06     18.44 o 
  -2  17   5       29.37       12.43     20.90 o 
  -1  17   5        5.27        7.33      9.51 o 
   0  17   5       11.52        6.40      8.77 o 
   1  17   5       41.15       35.92      9.56 o 
   2  17   5        1.76        9.66     10.80 o 
   3  17   5        2.44        8.53     11.04 o 
  -4  18   5       12.26       35.24     12.73 o 
  -3  18   5        0.44        6.26      8.77 o 
  -2  18   5        1.48       -8.87      8.45 o 
  -1  18   5       34.65       40.31     12.05 o 
   0  18   5        7.12       -0.90      9.51 o 
   1  18   5       21.73       15.22     11.43 o 
   2  18   5        0.33       15.73     11.94 o 
  -2  19   5        2.29       -3.18      9.78 o 
  -1  19   5       15.71       39.43     19.12 o 
   0  19   5        1.79        9.08     17.20 o 
 -10   0   6        1.68       -3.61      9.13 o 
  -9   0   6        1.33        3.56      7.39 o 
  -8   0   6       10.08       12.77      7.75 o 
  -7   0   6      441.31      522.88     23.91 o 
  -6   0   6       43.45       40.19      7.79 o 
  -5   0   6       19.22       21.61      6.21 o 
  -4   0   6       20.54       11.45      5.00 o 
  -3   0   6      110.02      101.73     14.53 o 
  -2   0   6      485.51      547.51     14.65 o 
  -1   0   6      116.10      125.98      9.87 o 
   0   0   6     1193.57     1147.45     41.34 o 
   1   0   6        2.63        9.49      6.43 o 
   2   0   6       67.28       42.44     10.54 o 
   3   0   6      107.07       91.72     14.83 o 
   4   0   6       45.56       39.15     12.09 o 
   5   0   6        3.65       12.64      9.81 o 
   6   0   6       25.95       31.21     14.33 o 
   7   0   6       33.64       18.57     13.74 o 
   8   0   6      214.74      228.98     30.80 o 
 -10   1   6        3.88       -0.22      7.27 o 
  -9   1   6       33.19       19.49     14.08 o 
  -8   1   6       10.12       12.99      6.32 o 
  -7   1   6      109.36      135.26     10.09 o 
  -6   1   6       78.02       68.31      7.07 o 
  -5   1   6      106.16      128.51     10.61 o 
  -4   1   6       64.17       60.98      5.67 o 
  -3   1   6      377.01      319.69      8.33 o 
  -2   1   6     1432.00     1710.96     24.33 o 
  -1   1   6      107.71      121.51      7.83 o 
   0   1   6     1452.65     1641.47     22.57 o 
   1   1   6      836.49     1047.89     19.33 o 
   2   1   6      527.34      535.47     19.92 o 
   3   1   6       95.81      107.91     11.04 o 
   4   1   6       16.52       20.13     16.47 o 
   5   1   6       16.06       12.81      7.77 o 
   6   1   6      119.07      131.63     24.57 o 
   7   1   6      134.95      153.88     46.27 o 
   8   1   6      104.23      116.88     18.30 o 
 -10   2   6        0.66      -11.09      9.95 o 
  -9   2   6       77.41       75.19     13.10 o 
  -8   2   6       11.16       13.01      5.85 o 
  -7   2   6      169.00      176.76     16.59 o 
  -6   2   6       27.23       25.91      5.04 o 
  -5   2   6       87.74       90.66      7.14 o 
  -4   2   6      108.97      117.44      7.40 o 
  -3   2   6      417.45      379.99     10.71 o 
  -2   2   6      744.10      805.36     14.16 o 
  -1   2   6      222.55      287.59      8.13 o 
   0   2   6      626.84      684.52     12.98 o 
   1   2   6      105.69       97.09      6.10 o 
   2   2   6      160.45      141.21     11.77 o 
   3   2   6       19.32       11.55      5.98 o 
   4   2   6       50.28       54.91     11.68 o 
   5   2   6       25.45        7.74      8.58 o 
   6   2   6       77.70       44.67     11.20 o 
   7   2   6       65.52       76.84     13.32 o 
   8   2   6       34.00       33.10     11.05 o 
 -10   3   6        0.26       20.17     13.94 o 
  -9   3   6       31.85        9.71     16.33 o 
  -8   3   6        7.68        6.66      5.51 o 
  -7   3   6       32.34       29.94      6.49 o 
  -6   3   6       16.78       13.83      4.97 o 
  -5   3   6      569.16      568.00     18.23 o 
  -4   3   6        1.63        4.34      2.41 o 
  -3   3   6       29.26       26.09      3.32 o 
  -2   3   6      363.70      466.79     10.44 o 
  -1   3   6      718.85      746.58     14.88 o 
   0   3   6       99.02       93.88      9.37 o 
   1   3   6       17.28       16.38      3.85 o 
   2   3   6      137.66      125.44     18.51 o 
   3   3   6       60.46       69.08     11.22 o 
   4   3   6      166.72      221.84     15.93 o 
   5   3   6       68.40       75.49     11.59 o 
   6   3   6      186.08      214.54     32.74 o 
   7   3   6      113.91      132.79     16.68 o 
   8   3   6        0.31       -4.54      8.68 o 
  -9   4   6        4.21        2.42      8.60 o 
  -8   4   6        5.83       -4.24      6.94 o 
  -7   4   6        5.12        5.26      4.87 o 
  -6   4   6       20.50        8.98      5.37 o 
  -5   4   6      450.70      462.77     18.93 o 
  -4   4   6      149.47      176.04      7.30 o 
  -3   4   6       18.56       13.69      2.88 o 
  -2   4   6      391.94      491.50     11.47 o 
  -1   4   6      113.09      105.89      5.50 o 
   0   4   6       23.22       21.99      3.54 o 
   1   4   6       65.16       75.08      5.60 o 
   2   4   6       50.06       46.61      6.99 o 
   3   4   6      201.60      234.53     12.85 o 
   4   4   6      950.72     1145.26     34.93 o 
   5   4   6      269.19      248.18     17.97 o 
   6   4   6       56.17       72.81     12.25 o 
   7   4   6       11.91        5.10      8.62 o 
   8   4   6        4.37        0.44      9.59 o 
  -9   5   6       29.04       14.18      9.92 o 
  -8   5   6        1.21        0.19      4.94 o 
  -7   5   6        7.32        8.83      5.09 o 
  -6   5   6       96.89       89.84      9.60 o 
  -5   5   6      199.22      191.57     20.99 o 
  -4   5   6       33.58       43.75      5.24 o 
  -3   5   6       43.86       41.99      3.91 o 
  -2   5   6       49.18       53.15      5.96 o 
  -1   5   6        6.56        2.30      2.54 o 
   0   5   6        9.82       12.67      3.08 o 
   1   5   6      283.56      304.11      9.78 o 
   2   5   6        3.63       -0.76      3.57 o 
   3   5   6       60.72       47.18      8.01 o 
   4   5   6       81.55       84.40     13.98 o 
   5   5   6      120.79      120.23     16.21 o 
   6   5   6       11.20       14.23      7.05 o 
   7   5   6        7.26        5.66      7.44 o 
   8   5   6        2.07       -5.93      9.41 o 
  -9   6   6        5.35       -1.02      8.06 o 
  -8   6   6       10.58        4.80      5.49 o 
  -7   6   6       14.60       14.18      5.71 o 
  -6   6   6        0.90       -0.64      3.56 o 
  -5   6   6       14.94       19.78      4.52 o 
  -4   6   6       18.36       13.41      7.05 o 
  -3   6   6      116.38      117.17      7.44 o 
  -2   6   6      131.19      151.41      7.09 o 
  -1   6   6       49.97       57.69      8.11 o 
   0   6   6       22.70       23.32      3.76 o 
   1   6   6        0.25        0.27      2.48 o 
   2   6   6      154.80      162.94     10.62 o 
   3   6   6       48.97       58.52      8.07 o 
   4   6   6      997.07     1108.27     24.73 o 
   5   6   6      127.24      115.23     10.13 o 
   6   6   6        3.98       -1.91      6.35 o 
   7   6   6        0.19       -4.02      7.08 o 
  -9   7   6       22.27       23.87     11.28 o 
  -8   7   6       39.90       39.01     14.60 o 
  -7   7   6       55.85       56.47      8.56 o 
  -6   7   6      211.01      187.90     10.63 o 
  -5   7   6       76.84       80.63      7.32 o 
  -4   7   6       48.75       58.15      9.27 o 
  -3   7   6       50.24       45.07      5.44 o 
  -2   7   6      112.57      110.45      8.59 o 
  -1   7   6       36.93       30.25      4.36 o 
   0   7   6      139.01      138.51      6.75 o 
   1   7   6       55.89       70.14      6.45 o 
   2   7   6      433.63      460.01     16.54 o 
   3   7   6      236.20      218.52     10.88 o 
   4   7   6      372.08      425.22     28.94 o 
   5   7   6       81.18       73.46      8.61 o 
   6   7   6       70.84       52.79     14.39 o 
   7   7   6       22.69        6.96      8.20 o 
  -9   8   6        6.44       -8.27      8.58 o 
  -8   8   6       35.87       46.12     12.50 o 
  -7   8   6       39.89       47.44     17.55 o 
  -6   8   6        3.91        5.62      4.32 o 
  -5   8   6      104.22      119.95     10.88 o 
  -4   8   6      105.51      108.33      9.40 o 
  -3   8   6       17.75       14.18      4.55 o 
  -2   8   6       53.75       67.64      9.51 o 
  -1   8   6      409.23      389.03     11.65 o 
   0   8   6      346.77      324.89      9.31 o 
   1   8   6       76.63       84.40     10.89 o 
   2   8   6       91.34       94.72      7.85 o 
   3   8   6      379.60      328.11     19.69 o 
   4   8   6       20.01       12.21      5.45 o 
   5   8   6       22.38       21.70      6.42 o 
   6   8   6        7.23       -4.04      6.44 o 
   7   8   6        5.54        7.23      7.78 o 
  -9   9   6        5.38        9.96     10.38 o 
  -8   9   6        5.97        7.91      9.62 o 
  -7   9   6       17.76        8.69      5.48 o 
  -6   9   6        6.54       -0.94      4.56 o 
  -5   9   6       38.35       35.43      6.20 o 
  -4   9   6        6.49        7.25      4.76 o 
  -3   9   6       51.97       50.17      7.14 o 
  -2   9   6        1.36        4.46      4.24 o 
  -1   9   6      290.92      273.43     25.40 o 
   0   9   6      152.29      146.12      8.14 o 
   1   9   6      165.86      169.90     14.25 o 
   2   9   6      595.60      589.66     14.51 o 
   3   9   6      278.52      229.43     10.40 o 
   4   9   6        0.80        0.21      4.28 o 
   5   9   6        7.23        5.92      5.18 o 
   6   9   6       56.35       55.45      9.49 o 
   7   9   6        7.22       -4.93      6.66 o 
  -8  10   6       12.13       30.75     13.46 o 
  -7  10   6        4.05       -0.14      6.42 o 
  -6  10   6       95.41       86.50     14.52 o 
  -5  10   6        6.80        2.16      5.59 o 
  -4  10   6        5.80        8.21      5.26 o 
  -3  10   6       87.71       85.25     14.49 o 
  -2  10   6      107.18      100.10      9.43 o 
  -1  10   6       24.53       19.23      5.08 o 
   0  10   6      229.25      221.54     10.68 o 
   1  10   6       92.95      104.49      9.84 o 
   2  10   6      238.53      225.02      9.70 o 
   3  10   6      191.39      177.48      9.75 o 
   4  10   6        3.50        0.80      4.56 o 
   5  10   6       43.30       32.79      6.80 o 
   6  10   6       16.78       20.33      6.71 o 
  -8  11   6        6.33       16.58     15.38 o 
  -7  11   6      113.35      136.60     14.03 o 
  -6  11   6       84.03       69.87     12.36 o 
  -5  11   6       36.08       43.19      8.43 o 
  -4  11   6        1.69        6.40      6.07 o 
  -3  11   6       29.39       21.27      6.11 o 
  -2  11   6      196.80      200.69     12.55 o 
  -1  11   6        6.53        7.47      4.54 o 
   0  11   6      215.94      198.91     12.66 o 
   1  11   6      588.54      639.80     21.09 o 
   2  11   6        1.03       -0.67      3.88 o 
   3  11   6       46.39       42.05      6.28 o 
   4  11   6        8.22       10.70      5.55 o 
   5  11   6        1.79       -1.28      5.12 o 
   6  11   6       25.23       22.90      7.23 o 
  -7  12   6       33.36       40.08      9.99 o 
  -6  12   6        4.78        2.98      6.74 o 
  -5  12   6        7.89        7.38      6.23 o 
  -4  12   6        5.83        9.33      8.45 o 
  -3  12   6       43.14       25.55      6.63 o 
  -2  12   6       16.25       12.10      5.26 o 
  -1  12   6       72.22       66.19      8.38 o 
   0  12   6      290.35      306.82     15.42 o 
   1  12   6      199.04      218.45     13.87 o 
   2  12   6       20.21       18.81      6.90 o 
   3  12   6        0.44        2.29      4.73 o 
   4  12   6        8.02        8.17      5.61 o 
   5  12   6        2.13        8.02      6.28 o 
   6  12   6        1.82        1.25      6.73 o 
  -7  13   6        4.03        4.51      8.12 o 
  -6  13   6       28.33       30.75      8.80 o 
  -5  13   6       52.23       50.60      9.80 o 
  -4  13   6      188.13      203.78     26.86 o 
  -3  13   6       46.93       25.32      8.86 o 
  -2  13   6       96.40       95.93     10.55 o 
  -1  13   6       27.90       15.10     10.65 o 
   0  13   6      140.39      135.16     11.62 o 
   1  13   6       75.84       85.69     25.89 o 
   2  13   6        2.44        7.86      7.03 o 
   3  13   6       39.29       33.79     10.06 o 
   4  13   6       13.99       14.01      7.91 o 
   5  13   6       17.43       24.29      7.33 o 
  -7  14   6        3.23        5.20      8.11 o 
  -6  14   6        2.19        0.31      7.79 o 
  -5  14   6       57.28       59.27     13.19 o 
  -4  14   6       14.08        3.08      7.70 o 
  -3  14   6       53.91       52.41      9.28 o 
  -2  14   6      176.89      201.43     14.35 o 
  -1  14   6      222.40      224.45     20.33 o 
   0  14   6       18.96       43.76     10.55 o 
   1  14   6       11.95       12.68      7.16 o 
   2  14   6        2.06        4.22      6.29 o 
   3  14   6        0.88       -9.28      6.54 o 
   4  14   6       22.50       10.59      8.66 o 
   5  14   6       18.45       29.15     13.88 o 
  -6  15   6       30.12       46.53     13.77 o 
  -5  15   6        9.75       -6.32     19.85 o 
  -4  15   6       28.81       33.36     11.39 o 
  -3  15   6       33.23       34.59     10.21 o 
  -2  15   6      248.62      246.39     16.85 o 
  -1  15   6      105.60      100.19     14.39 o 
   0  15   6       42.31       30.78      9.70 o 
   1  15   6       20.67       21.10     10.68 o 
   2  15   6        3.25       -9.37      6.44 o 
   3  15   6        0.33       -1.51      7.08 o 
   4  15   6        8.30       -2.53     10.59 o 
  -5  16   6       14.06       30.00     14.15 o 
  -4  16   6       11.46        5.49     10.31 o 
  -3  16   6        4.81        6.52      8.13 o 
  -2  16   6       92.33       90.32     24.19 o 
  -1  16   6       89.02       57.48     27.36 o 
   0  16   6        7.47       -0.66      7.89 o 
   1  16   6       24.33       38.29      9.07 o 
   2  16   6       29.07       26.72      9.25 o 
   3  16   6        2.77       -1.35     10.69 o 
  -4  17   6       40.42       43.36     12.53 o 
  -3  17   6       77.65       89.79     19.35 o 
  -2  17   6       38.22       35.92     11.72 o 
  -1  17   6       54.73       47.17     12.47 o 
   0  17   6       18.15       26.26      9.77 o 
   1  17   6        1.81        8.03      9.82 o 
   2  17   6       15.94       13.83     21.29 o 
  -3  18   6       13.01       -1.81     10.00 o 
  -2  18   6        1.53       11.44      9.48 o 
  -1  18   6       12.11        9.90      9.65 o 
   0  18   6       29.57       22.25     10.61 o 
   1  18   6        7.26       13.74     18.66 o 
  -9   0   7        4.45        7.39     10.36 o 
  -8   0   7        8.53      -10.88      7.25 o 
  -7   0   7        0.48        4.57      7.99 o 
  -6   0   7       90.97       94.18     11.74 o 
  -5   0   7      160.23      190.05     17.30 o 
  -4   0   7        4.92        7.03      4.70 o 
  -3   0   7      185.76      168.57     16.82 o 
  -2   0   7       40.89       43.88      5.21 o 
  -1   0   7        1.26        4.00      3.20 o 
   0   0   7        3.26        9.84      4.48 o 
   1   0   7      107.50      104.68     14.69 o 
   2   0   7        6.85       12.00      8.72 o 
   3   0   7        5.42       13.37      9.63 o 
   4   0   7        8.68        8.58      9.86 o 
   5   0   7        0.25        5.75     11.45 o 
   6   0   7        0.00       14.83     12.69 o 
   7   0   7       70.90       90.44     20.76 o 
  -9   1   7       33.33       42.39     17.48 o 
  -8   1   7       80.93       76.14     11.44 o 
  -7   1   7      163.72      175.35     13.02 o 
  -6   1   7      231.69      218.63     11.53 o 
  -5   1   7        6.57       10.31      4.11 o 
  -4   1   7        2.30        0.34      2.93 o 
  -3   1   7       23.22       22.62      5.05 o 
  -2   1   7      159.19      168.00      6.94 o 
  -1   1   7       33.62       36.73      4.49 o 
   0   1   7       34.94       36.18      4.10 o 
   1   1   7      151.75      177.05     10.39 o 
   2   1   7        8.86       21.76      6.84 o 
   3   1   7       40.26       60.23     13.28 o 
   4   1   7       41.74       43.75     10.86 o 
   5   1   7        7.51        4.30      6.85 o 
   6   1   7      172.16      212.83     21.38 o 
   7   1   7      106.69       97.81     19.74 o 
  -9   2   7        2.41        5.82      8.01 o 
  -8   2   7      155.42      171.57     13.99 o 
  -7   2   7       28.14       33.16      7.15 o 
  -6   2   7      120.30      130.63     19.95 o 
  -5   2   7       37.00       38.07      5.50 o 
  -4   2   7        1.10        2.06      2.94 o 
  -3   2   7       35.59       38.04      4.03 o 
  -2   2   7      280.74      338.55      9.46 o 
  -1   2   7      100.01      116.81      6.15 o 
   0   2   7       28.61       32.57      4.48 o 
   1   2   7        4.99        6.24      3.33 o 
   2   2   7       83.24       94.00      8.94 o 
   3   2   7       11.51       23.87      8.01 o 
   4   2   7       21.79       26.68      7.90 o 
   5   2   7       80.68       55.09     16.38 o 
   6   2   7       56.89       61.43     12.85 o 
   7   2   7       17.50        6.53     11.13 o 
  -9   3   7        0.75       -6.14      5.73 o 
  -8   3   7       35.77       24.64      9.05 o 
  -7   3   7        1.66        2.67      4.84 o 
  -6   3   7        0.99        4.66      4.28 o 
  -5   3   7      221.92      263.18     13.91 o 
  -4   3   7      175.41      147.41     15.28 o 
  -3   3   7       57.19       51.64      4.50 o 
  -2   3   7        9.27       11.14      3.30 o 
  -1   3   7       42.77       38.51      4.09 o 
   0   3   7      235.33      257.00     11.56 o 
   1   3   7       54.04       58.35      5.70 o 
   2   3   7      433.98      445.95     16.58 o 
   3   3   7       67.09       79.71     10.78 o 
   4   3   7        5.09       -3.33      9.26 o 
   5   3   7       17.47       15.60      8.42 o 
   6   3   7      167.42      231.96     42.71 o 
   7   3   7       85.81      104.19     27.06 o 
  -9   4   7        7.69       13.76      7.23 o 
  -8   4   7        1.93        2.52      8.86 o 
  -7   4   7        6.71        3.69      4.91 o 
  -6   4   7        0.82        4.80      4.42 o 
  -5   4   7      174.25      186.60     20.59 o 
  -4   4   7      607.10      578.55     15.22 o 
  -3   4   7       45.30       56.34      4.79 o 
  -2   4   7      278.88      300.24      9.09 o 
  -1   4   7       62.99       73.67      8.21 o 
   0   4   7       44.99       39.56      9.46 o 
   1   4   7       53.12       68.86     12.72 o 
   2   4   7      235.03      194.75     19.90 o 
   3   4   7        8.00       13.24      5.44 o 
   4   4   7      537.83      611.14     26.08 o 
   5   4   7      140.40      141.48     15.36 o 
   6   4   7        0.89       -0.96      8.26 o 
   7   4   7        0.25       -1.02      9.09 o 
  -9   5   7        0.43       -2.45      7.54 o 
  -8   5   7        8.31        1.05      5.79 o 
  -7   5   7       63.07       61.18     14.62 o 
  -6   5   7       26.99       23.39      6.55 o 
  -5   5   7       22.68       26.60      6.11 o 
  -4   5   7       15.92       16.95      4.26 o 
  -3   5   7      372.35      347.66     11.77 o 
  -2   5   7        9.54        6.50      3.08 o 
  -1   5   7       98.94      102.58      6.75 o 
   0   5   7       65.46       64.06      5.56 o 
   1   5   7       75.29       98.94      6.85 o 
   2   5   7      193.93      173.24     11.45 o 
   3   5   7      114.17      141.53     11.70 o 
   4   5   7       51.60       74.28     14.07 o 
   5   5   7      131.08      145.26     15.79 o 
   6   5   7        0.67       -1.18      8.04 o 
   7   5   7       13.96       22.08     11.27 o 
  -9   6   7       24.91       27.93     11.65 o 
  -8   6   7        8.83       11.27      6.62 o 
  -7   6   7       42.76       43.90      9.54 o 
  -6   6   7       14.47       15.38      5.96 o 
  -5   6   7       65.26       86.57     11.59 o 
  -4   6   7       10.25        5.11      3.59 o 
  -3   6   7      504.13      491.07     18.12 o 
  -2   6   7       22.60       15.99      7.50 o 
  -1   6   7       49.00       46.79      4.53 o 
   0   6   7       73.65       69.71      6.05 o 
   1   6   7       81.89      110.03     11.42 o 
   2   6   7      273.37      240.05     13.24 o 
   3   6   7       67.98       65.03      8.93 o 
   4   6   7       46.14       46.63     11.23 o 
   5   6   7      149.92      130.87     20.53 o 
   6   6   7       12.03        1.82      8.73 o 
   7   6   7        1.44        8.07     10.04 o 
  -9   7   7        3.00        5.77     10.54 o 
  -8   7   7       10.63       11.81      6.49 o 
  -7   7   7        4.27        3.99      5.53 o 
  -6   7   7       11.71       14.25      5.97 o 
  -5   7   7       14.99       15.91      4.70 o 
  -4   7   7      137.96      136.66     11.37 o 
  -3   7   7      188.29      195.33     10.14 o 
  -2   7   7       45.99       52.00      7.00 o 
  -1   7   7      103.11       86.83     10.70 o 
   0   7   7      222.97      203.79      8.13 o 
   1   7   7      574.64      596.68     18.70 o 
   2   7   7     1134.60     1128.87     28.40 o 
   3   7   7      255.05      260.90     24.50 o 
   4   7   7        5.92        0.62      5.64 o 
   5   7   7       27.59       12.92     10.22 o 
   6   7   7        3.56        0.86      7.34 o 
   7   7   7        6.54       -5.26      8.94 o 
  -8   8   7       15.75       16.33     10.04 o 
  -7   8   7       20.69       19.60      7.53 o 
  -6   8   7        1.81        1.84      5.26 o 
  -5   8   7       30.04       32.13      6.11 o 
  -4   8   7       35.75       25.68      6.41 o 
  -3   8   7       13.24        5.01      4.28 o 
  -2   8   7      144.77      149.69     10.53 o 
  -1   8   7      209.92      232.15     12.33 o 
   0   8   7      514.49      496.32     14.14 o 
   1   8   7       41.12       39.69      6.86 o 
   2   8   7      317.13      303.16     14.95 o 
   3   8   7      442.98      466.17     19.86 o 
   4   8   7        5.00       -0.16      5.51 o 
   5   8   7        1.49       11.00      7.45 o 
   6   8   7       13.21       19.14     10.42 o 
  -8   9   7       13.62        6.39      8.62 o 
  -7   9   7       26.99       19.31      7.30 o 
  -6   9   7        6.11        3.13      4.98 o 
  -5   9   7      132.57      127.59      9.97 o 
  -4   9   7       89.12       65.15      8.98 o 
  -3   9   7       80.81       67.98      9.01 o 
  -2   9   7      111.63      133.04     10.59 o 
  -1   9   7       61.49       57.01      7.48 o 
   0   9   7      115.06      100.13      9.48 o 
   1   9   7       44.80       49.99      7.00 o 
   2   9   7      257.00      241.51     12.12 o 
   3   9   7       51.87       56.09      7.63 o 
   4   9   7       15.23       13.82      6.46 o 
   5   9   7        1.49        1.42      5.48 o 
   6   9   7       18.98       15.29      6.93 o 
  -8  10   7       13.07        7.96      9.60 o 
  -7  10   7        5.20        1.85      6.32 o 
  -6  10   7       11.77        9.82      8.64 o 
  -5  10   7        4.25        2.47      5.70 o 
  -4  10   7      141.65      165.89     12.92 o 
  -3  10   7        8.85        4.17      4.88 o 
  -2  10   7      194.91      193.22     26.61 o 
  -1  10   7      379.01      393.46     15.85 o 
   0  10   7      314.47      310.95     24.87 o 
   1  10   7       85.73       80.38      9.71 o 
   2  10   7       52.08       52.20      7.33 o 
   3  10   7       22.03       21.54      6.28 o 
   4  10   7       81.76       87.72      8.60 o 
   5  10   7        2.12        4.69      5.80 o 
   6  10   7        1.84       -4.41      6.07 o 
  -8  11   7        2.16        5.31     10.92 o 
  -7  11   7       14.69        7.07     10.32 o 
  -6  11   7       14.28       10.04      7.56 o 
  -5  11   7       51.76       60.71      9.92 o 
  -4  11   7       34.38       33.76      7.58 o 
  -3  11   7       37.33       42.87      8.04 o 
  -2  11   7      340.40      328.68     15.84 o 
  -1  11   7        0.63        6.20      4.79 o 
   0  11   7      242.99      241.88     18.64 o 
   1  11   7      145.30      140.52     12.01 o 
   2  11   7       15.41        9.61      6.46 o 
   3  11   7       80.08       93.52      9.41 o 
   4  11   7        3.56        2.44      6.20 o 
   5  11   7        6.89       15.24      6.56 o 
  -7  12   7        1.75        8.70     11.41 o 
  -6  12   7        0.29       -4.82      7.31 o 
  -5  12   7       47.48       35.14      8.58 o 
  -4  12   7      109.26      110.16     12.69 o 
  -3  12   7      174.07      156.25     13.09 o 
  -2  12   7      453.89      484.47     19.22 o 
  -1  12   7      144.53      152.42     18.96 o 
   0  12   7      113.02      116.24     14.77 o 
   1  12   7       47.31       54.75      8.79 o 
   2  12   7       17.71       18.19      6.71 o 
   3  12   7       41.47       48.27      9.76 o 
   4  12   7        7.65        2.31      5.68 o 
   5  12   7        7.01       -0.86      6.49 o 
  -7  13   7        1.06       -4.12      8.46 o 
  -6  13   7       15.31       18.17      8.34 o 
  -5  13   7       17.42       23.21     10.36 o 
  -4  13   7        0.82        6.88      6.49 o 
  -3  13   7      192.28      159.11     23.44 o 
  -2  13   7      123.16      129.87     12.10 o 
  -1  13   7       55.34       60.60     17.98 o 
   0  13   7       81.07       72.48     13.00 o 
   1  13   7       12.61       14.68      6.62 o 
   2  13   7       17.58       11.04      8.14 o 
   3  13   7       27.16       30.55      8.98 o 
   4  13   7        2.41        7.42      8.11 o 
   5  13   7        1.00        2.30      9.02 o 
  -6  14   7        4.45       19.53      9.62 o 
  -5  14   7       69.32       67.89     11.49 o 
  -4  14   7      160.11      190.65     15.56 o 
  -3  14   7       69.14       58.64     10.05 o 
  -2  14   7      159.93      191.26     32.90 o 
  -1  14   7       60.51       58.63     11.80 o 
   0  14   7        0.39       -3.69      9.65 o 
   1  14   7        2.86       -1.42      7.73 o 
   2  14   7        0.67       -0.21      6.32 o 
   3  14   7       28.67        7.55     10.78 o 
   4  14   7        5.16       11.97      9.17 o 
  -5  15   7       26.10       11.43      8.12 o 
  -4  15   7       58.39       52.07     11.41 o 
  -3  15   7       43.16       53.06     10.52 o 
  -2  15   7       45.57       46.72     11.59 o 
  -1  15   7      104.45       90.45     14.74 o 
   0  15   7      114.06      121.21     16.34 o 
   1  15   7        9.78        0.67      8.40 o 
   2  15   7        1.10        0.70      7.43 o 
   3  15   7        0.53       -4.89     11.66 o 
  -4  16   7       21.17       11.54      8.42 o 
  -3  16   7       27.77       32.76      9.19 o 
  -2  16   7       31.66       17.49      9.62 o 
  -1  16   7       11.13        5.45      8.40 o 
   0  16   7       17.11       -1.23      8.62 o 
   1  16   7        3.15       -5.33      8.92 o 
   2  16   7        8.21        8.20      8.63 o 
  -3  17   7       75.17       63.04     14.55 o 
  -2  17   7        3.30       -1.99      8.97 o 
  -1  17   7       25.74       13.30      9.74 o 
   0  17   7       11.51       -0.50     17.43 o 
   1  17   7       18.17       27.52     10.97 o 
  -9   0   8        0.50       -2.05      8.58 o 
  -8   0   8       53.92       27.06     12.00 o 
  -7   0   8       86.02       52.52     13.96 o 
  -6   0   8      120.03      115.22     13.48 o 
  -5   0   8       53.56       52.36      9.19 o 
  -4   0   8      148.36      118.52     12.80 o 
  -3   0   8      533.77      591.85     23.43 o 
  -2   0   8       15.51       18.13      4.55 o 
  -1   0   8      270.39      258.23     14.39 o 
   0   0   8       23.49       19.85      6.03 o 
   1   0   8        3.01        4.70      8.40 o 
   2   0   8        0.19       -8.12      7.76 o 
   3   0   8       17.35        6.62     10.54 o 
   4   0   8      164.48      178.79     23.77 o 
   5   0   8       79.44       75.38     19.80 o 
   6   0   8        6.10       14.42     15.70 o 
   7   0   8        1.73      -14.83     11.22 o 
  -9   1   8       13.68       18.99      8.18 o 
  -8   1   8       80.08      112.09     29.73 o 
  -7   1   8       30.17       32.29      7.72 o 
  -6   1   8      166.81      164.11     12.46 o 
  -5   1   8       28.14       26.66      6.05 o 
  -4   1   8     1052.26      964.39     26.25 o 
  -3   1   8      184.64      180.65      9.36 o 
  -2   1   8      146.65      155.75      7.42 o 
  -1   1   8      245.43      238.65      8.84 o 
   0   1   8       54.33       59.81      5.39 o 
   1   1   8        9.58        7.85      5.76 o 
   2   1   8        4.51       -3.88      5.52 o 
   3   1   8       25.85       27.27      8.41 o 
   4   1   8        0.79       -0.31      7.66 o 
   5   1   8       38.05       58.08     14.44 o 
   6   1   8      215.78      267.76     22.42 o 
   7   1   8        2.32        3.18     10.59 o 
  -9   2   8       35.58       44.04     10.50 o 
  -8   2   8       14.44        4.98      6.13 o 
  -7   2   8       23.24       18.31      8.74 o 
  -6   2   8       37.80       42.31      7.45 o 
  -5   2   8        8.54        7.45      4.83 o 
  -4   2   8       87.11       82.62      7.05 o 
  -3   2   8       53.56       48.47      5.68 o 
  -2   2   8      142.73      153.10      7.37 o 
  -1   2   8      324.13      328.09     10.12 o 
   0   2   8       56.53       54.32      6.06 o 
   1   2   8       72.95       79.89     11.68 o 
   2   2   8       77.03       66.62     27.72 o 
   3   2   8        5.29       -1.96      6.48 o 
   4   2   8      110.44      136.22     21.97 o 
   5   2   8      137.92      152.58     25.33 o 
   6   2   8        3.75        1.45      9.04 o 
   7   2   8        2.57       14.85     11.62 o 
  -9   3   8       37.20       41.16      9.43 o 
  -8   3   8        1.74        9.35      5.87 o 
  -7   3   8       21.66       16.21      6.21 o 
  -6   3   8       33.06       34.80      7.18 o 
  -5   3   8        0.33        1.52      4.73 o 
  -4   3   8      265.20      238.66     22.44 o 
  -3   3   8      148.86      125.98      7.36 o 
  -2   3   8      254.90      272.27      9.47 o 
  -1   3   8      187.12      166.32      7.85 o 
   0   3   8        7.70        4.03      3.80 o 
   1   3   8      137.48      144.70      8.59 o 
   2   3   8       92.85       83.92      9.37 o 
   3   3   8       70.77       72.39     20.01 o 
   4   3   8       17.09        5.69      7.08 o 
   5   3   8       41.99       27.10     10.35 o 
   6   3   8        0.37       -0.46      8.27 o 
   7   3   8        1.27       13.03     11.32 o 
  -9   4   8       13.75        0.41      7.34 o 
  -8   4   8       34.47       31.12      8.02 o 
  -7   4   8       27.13       29.62     12.38 o 
  -6   4   8      137.40      147.91     12.60 o 
  -5   4   8       31.51       36.74      7.18 o 
  -4   4   8      594.91      593.29     19.71 o 
  -3   4   8       77.80       81.49      8.65 o 
  -2   4   8      629.62      626.47     14.22 o 
  -1   4   8      118.05      124.85     11.38 o 
   0   4   8      100.47      106.30      7.40 o 
   1   4   8        4.13        3.80      3.64 o 
   2   4   8      111.96      108.87     10.53 o 
   3   4   8      194.91      216.46     14.33 o 
   4   4   8      129.37      141.48     15.40 o 
   5   4   8       47.67       29.26     10.53 o 
   6   4   8        0.69       -7.90      8.38 o 
  -9   5   8       19.79       17.47      8.61 o 
  -8   5   8       25.37       29.48      7.99 o 
  -7   5   8       14.75        0.00      5.48 o 
  -6   5   8       71.90       77.71     10.05 o 
  -5   5   8       11.70       16.05      9.17 o 
  -4   5   8      283.16      248.87     26.63 o 
  -3   5   8      128.59      168.15      9.62 o 
  -2   5   8       92.95       70.97     10.60 o 
  -1   5   8       14.22       11.53      3.79 o 
   0   5   8      874.01      971.00     27.41 o 
   1   5   8      379.79      399.02     17.19 o 
   2   5   8      499.83      469.57     24.32 o 
   3   5   8      119.22      124.77     14.93 o 
   4   5   8       25.00       25.78      9.13 o 
   5   5   8        5.94       -0.21      8.31 o 
   6   5   8        0.61        0.79      8.86 o 
  -8   6   8       26.13       31.09      8.62 o 
  -7   6   8       14.79        2.87      6.18 o 
  -6   6   8       23.79       25.31      7.12 o 
  -5   6   8       34.31       37.29      8.01 o 
  -4   6   8        6.99       12.68      4.55 o 
  -3   6   8      139.26      143.12     14.80 o 
  -2   6   8      340.10      321.48     21.24 o 
  -1   6   8      202.88      203.12     14.11 o 
   0   6   8      235.52      236.17     10.25 o 
   1   6   8      265.13      301.09     18.76 o 
   2   6   8       84.55       71.83      9.29 o 
   3   6   8       75.74       93.21     10.74 o 
   4   6   8       26.26       17.45     11.58 o 
   5   6   8        9.81        4.91      8.47 o 
   6   6   8        0.59        4.56      9.39 o 
  -8   7   8       17.50       13.63      6.74 o 
  -7   7   8       73.98       76.39     10.87 o 
  -6   7   8        8.13        7.66      5.97 o 
  -5   7   8       13.79        4.32      5.53 o 
  -4   7   8        8.12        6.02      4.18 o 
  -3   7   8       98.38      109.40     13.35 o 
  -2   7   8      735.59      792.26     36.87 o 
  -1   7   8       15.04       16.41      5.13 o 
   0   7   8      171.55      192.25     15.86 o 
   1   7   8      620.19      732.45     22.12 o 
   2   7   8      153.43      190.68     20.14 o 
   3   7   8       32.58       36.46      7.85 o 
   4   7   8       11.08        9.79      6.88 o 
   5   7   8        4.78       14.94     10.70 o 
   6   7   8        0.30        5.52     13.99 o 
  -8   8   8        0.44        5.03      6.65 o 
  -7   8   8       17.12       16.24      7.32 o 
  -6   8   8        4.45        2.70      5.67 o 
  -5   8   8        5.80       -1.66      5.33 o 
  -4   8   8       14.65       11.40      6.00 o 
  -3   8   8       19.56       16.24      5.35 o 
  -2   8   8        2.92        5.39      4.35 o 
  -1   8   8       22.90       19.90      5.75 o 
   0   8   8      283.28      282.04     26.72 o 
   1   8   8      426.62      465.88     15.51 o 
   2   8   8      112.84      121.35     18.55 o 
   3   8   8       23.80       17.08      8.82 o 
   4   8   8       31.51       33.75      8.14 o 
   5   8   8        5.84       -4.15      6.88 o 
   6   8   8        5.82        3.95     21.63 o 
  -8   9   8        0.92       11.35      9.44 o 
  -7   9   8        6.11       -0.08      8.28 o 
  -6   9   8       15.98        7.53      6.50 o 
  -5   9   8       76.36       80.08     16.03 o 
  -4   9   8       86.00       55.79      9.11 o 
  -3   9   8       56.85       64.67      8.94 o 
  -2   9   8       64.97       74.41      9.19 o 
  -1   9   8      192.15      202.10     12.79 o 
   0   9   8      591.14      590.75     33.10 o 
   1   9   8      256.73      235.21     18.86 o 
   2   9   8       78.87       67.18      8.36 o 
   3   9   8      100.80      109.35     10.08 o 
   4   9   8        3.41       -4.23      6.15 o 
   5   9   8        0.92        5.65      6.99 o 
  -7  10   8        3.99       -1.76      6.72 o 
  -6  10   8       20.08       16.27      9.94 o 
  -5  10   8       31.72       28.23      8.18 o 
  -4  10   8       88.95       84.25     11.00 o 
  -3  10   8        5.64        4.41      5.67 o 
  -2  10   8       25.03       27.30      6.30 o 
  -1  10   8      381.63      399.80     16.98 o 
   0  10   8      484.41      492.62     25.00 o 
   1  10   8       40.24       40.45      8.14 o 
   2  10   8      106.86      120.77     12.05 o 
   3  10   8       24.66       17.36      6.45 o 
   4  10   8        3.63        7.23      7.53 o 
   5  10   8       18.07        5.20      7.64 o 
  -7  11   8        0.38      -12.22      9.45 o 
  -6  11   8        4.77       -0.20      9.30 o 
  -5  11   8       38.17       40.77     13.95 o 
  -4  11   8       31.65       30.54      8.49 o 
  -3  11   8       32.11       21.92      7.15 o 
  -2  11   8       56.61       56.51      8.29 o 
  -1  11   8       62.59       62.54     11.56 o 
   0  11   8       91.52       92.80     13.70 o 
   1  11   8      160.73      130.28     16.11 o 
   2  11   8      211.69      209.74     15.37 o 
   3  11   8       39.98       53.63     10.12 o 
   4  11   8       19.91       22.10      8.29 o 
   5  11   8       46.04       54.34     10.38 o 
  -7  12   8        8.91        6.98     11.89 o 
  -6  12   8        2.91       -0.66      9.63 o 
  -5  12   8        0.49       -2.58      7.10 o 
  -4  12   8       52.22       63.33     11.30 o 
  -3  12   8       37.97       25.15      7.86 o 
  -2  12   8        1.42        3.31      5.52 o 
  -1  12   8       22.90       27.37      9.97 o 
   0  12   8        7.86        3.05      8.08 o 
   1  12   8       25.05       20.16      9.17 o 
   2  12   8       76.33       63.27     10.05 o 
   3  12   8        5.73        9.68      7.89 o 
   4  12   8       59.55       53.39     10.91 o 
  -6  13   8       33.85       42.16     10.68 o 
  -5  13   8       20.96       12.71      7.78 o 
  -4  13   8       98.13      106.17     12.89 o 
  -3  13   8       43.48       50.81      9.24 o 
  -2  13   8      110.80       83.88     14.05 o 
  -1  13   8       31.23       41.98     10.55 o 
   0  13   8        7.97       12.07      8.63 o 
   1  13   8        1.53        9.31      8.47 o 
   2  13   8       52.02       57.53     10.33 o 
   3  13   8       19.88       17.27      8.55 o 
   4  13   8       71.82       71.08     12.32 o 
  -5  14   8       21.86       16.51      8.73 o 
  -4  14   8        7.25       14.75      8.20 o 
  -3  14   8       30.98       29.03      8.76 o 
  -2  14   8       26.11       15.65      9.48 o 
  -1  14   8       22.08        9.33      9.02 o 
   0  14   8       13.20       20.65     10.08 o 
   1  14   8        2.40        0.91      8.51 o 
   2  14   8        0.80       -7.03     10.95 o 
   3  14   8        8.73        3.64      8.09 o 
  -4  15   8       34.02       20.27      8.82 o 
  -3  15   8       20.38       21.58     10.38 o 
  -2  15   8       25.37       19.83     13.87 o 
  -1  15   8       19.89       19.82      9.95 o 
   0  15   8       23.58       19.67     10.34 o 
   1  15   8       13.31       23.38     10.75 o 
   2  15   8        0.33       -2.64     15.79 o 
  -3  16   8       22.18       19.58     10.55 o 
  -2  16   8       30.15       33.93     12.03 o 
  -1  16   8       30.61       41.35     13.85 o 
   0  16   8       11.54        9.87      9.68 o 
   1  16   8        8.90       13.55     13.55 o 
  -9   0   9       15.65       18.62     11.91 o 
  -8   0   9       13.42       10.72      9.81 o 
  -7   0   9        0.05        5.16      9.90 o 
  -6   0   9      287.38      305.68     29.02 o 
  -5   0   9        7.83       10.09      7.08 o 
  -4   0   9      845.76      787.82     28.13 o 
  -3   0   9      175.00      176.80     27.33 o 
  -2   0   9       16.45       11.78      5.86 o 
  -1   0   9        0.38       10.46      5.44 o 
   0   0   9       13.91       17.77      6.28 o 
   1   0   9        1.32        4.79      8.49 o 
   2   0   9        7.05        5.57     10.04 o 
   3   0   9        3.21       -1.37     10.36 o 
   4   0   9       10.51       19.48     13.42 o 
   5   0   9       10.89       22.86     15.51 o 
   6   0   9       87.09      122.20     26.05 o 
  -9   1   9        3.00        2.20      7.61 o 
  -8   1   9       82.60       82.60     15.86 o 
  -7   1   9        3.32       -0.09      5.91 o 
  -6   1   9      485.31      554.96     29.83 o 
  -5   1   9      137.57      167.99     15.57 o 
  -4   1   9      538.78      479.15     15.39 o 
  -3   1   9      299.84      314.44     12.17 o 
  -2   1   9       54.34       54.08      6.23 o 
  -1   1   9       13.04       13.49      3.67 o 
   0   1   9       59.26       54.07      7.44 o 
   1   1   9       11.68        5.55      6.45 o 
   2   1   9        2.72        2.35      6.79 o 
   3   1   9      133.91      139.66     21.58 o 
   4   1   9       39.41       46.47     11.82 o 
   5   1   9       37.38       34.02     12.24 o 
   6   1   9       16.32        9.42     11.85 o 
  -9   2   9        3.79       -3.28     10.70 o 
  -8   2   9       88.35      113.12     14.91 o 
  -7   2   9      107.96      129.60     13.23 o 
  -6   2   9      891.51      945.99     28.00 o 
  -5   2   9       61.70       91.11     12.94 o 
  -4   2   9      236.74      238.58     11.53 o 
  -3   2   9       91.07      102.98      8.29 o 
  -2   2   9      354.80      330.40     12.31 o 
  -1   2   9      180.42      189.55     11.65 o 
   0   2   9       45.59       43.04      7.92 o 
   1   2   9       30.54        9.64     10.54 o 
   2   2   9        7.78        2.57     11.98 o 
   3   2   9        4.72        0.09      7.47 o 
   4   2   9       81.83       65.70     13.35 o 
   5   2   9       39.43       31.45     12.18 o 
   6   2   9        2.68        4.12      9.30 o 
  -8   3   9       42.55       40.09     13.57 o 
  -7   3   9       37.78       24.45      7.71 o 
  -6   3   9      390.45      463.53     19.75 o 
  -5   3   9      231.81      252.81     15.10 o 
  -4   3   9      212.80      242.00     14.16 o 
  -3   3   9        1.07        4.25      4.04 o 
  -2   3   9      353.36      310.40     17.68 o 
  -1   3   9      240.47      228.99      9.65 o 
   0   3   9       27.69       32.23      5.38 o 
   1   3   9      136.01      124.04      8.90 o 
   2   3   9        5.89       -2.23      7.10 o 
   3   3   9       36.39       49.08     11.18 o 
   4   3   9       36.69       41.06     10.85 o 
   5   3   9        1.11        0.35      7.61 o 
   6   3   9        1.79        1.07      9.71 o 
  -8   4   9       23.83       23.51      8.17 o 
  -7   4   9        3.61       -0.81      5.70 o 
  -6   4   9       52.05       45.90      8.47 o 
  -5   4   9      188.05      169.11     18.22 o 
  -4   4   9      293.39      237.14     14.25 o 
  -3   4   9       23.99       27.96      6.54 o 
  -2   4   9      772.29      806.25     20.32 o 
  -1   4   9      235.43      207.89     10.41 o 
   0   4   9       38.14       38.91      5.80 o 
   1   4   9       90.57       88.45     11.01 o 
   2   4   9       20.90       10.45      6.32 o 
   3   4   9       70.76       90.23     13.29 o 
   4   4   9        0.86        0.66      8.16 o 
   5   4   9       28.22       16.09     10.22 o 
   6   4   9        2.53       12.19     10.23 o 
  -8   5   9       91.63      102.85     12.96 o 
  -7   5   9       12.32       10.37      6.56 o 
  -6   5   9        7.52        6.53      6.00 o 
  -5   5   9      104.50      122.50     11.98 o 
  -4   5   9      210.01      181.55     13.03 o 
  -3   5   9       65.77       60.06      8.32 o 
  -2   5   9      538.88      569.21     16.92 o 
  -1   5   9       87.58       69.19     11.33 o 
   0   5   9       99.89      109.99      9.15 o 
   1   5   9       90.48       83.00      9.54 o 
   2   5   9       50.12       52.10      8.97 o 
   3   5   9      223.82      287.63     22.20 o 
   4   5   9       12.57       28.50     11.82 o 
   5   5   9        8.72       25.44     11.15 o 
   6   5   9        0.26        1.51      9.49 o 
  -8   6   9       88.72      113.89     13.97 o 
  -7   6   9       94.93       78.14     11.26 o 
  -6   6   9       47.93       45.36      8.81 o 
  -5   6   9       27.92       26.18      8.68 o 
  -4   6   9        4.34        5.98      5.71 o 
  -3   6   9       26.37       36.33      8.51 o 
  -2   6   9      377.68      370.41     16.12 o 
  -1   6   9       89.20       71.62      8.86 o 
   0   6   9      163.74      197.45     11.83 o 
   1   6   9       16.29        9.49      5.88 o 
   2   6   9        3.30        5.73      7.93 o 
   3   6   9       33.01       45.30      9.03 o 
   4   6   9        8.91       12.04      8.54 o 
   5   6   9        1.51       24.35     11.11 o 
  -8   7   9       27.10       27.89     11.28 o 
  -7   7   9       25.25       24.86      8.71 o 
  -6   7   9       19.78       16.89      7.25 o 
  -5   7   9       16.38       13.82      6.53 o 
  -4   7   9       32.58       17.46      6.64 o 
  -3   7   9       43.13       34.63      7.51 o 
  -2   7   9      181.93      163.58     12.03 o 
  -1   7   9        9.30        2.05      5.20 o 
   0   7   9     1120.32     1310.06     41.33 o 
   1   7   9       16.41        9.71      6.13 o 
   2   7   9       20.41       21.44      6.98 o 
   3   7   9        6.88        2.20      6.91 o 
   4   7   9        7.08        1.74      7.25 o 
   5   7   9        0.01       -4.38      8.96 o 
  -7   8   9        2.75       10.37      7.85 o 
  -6   8   9       14.29        0.76      6.81 o 
  -5   8   9        1.71        2.60      5.94 o 
  -4   8   9       22.06       19.28     18.50 o 
  -3   8   9       39.48       41.29      7.70 o 
  -2   8   9      352.38      357.96     16.69 o 
  -1   8   9      186.29      187.79     13.05 o 
   0   8   9      656.90      704.35     29.81 o 
   1   8   9       43.90       64.44     12.17 o 
   2   8   9       58.61       78.19     10.34 o 
   3   8   9       49.76       69.37     10.87 o 
   4   8   9       12.56       10.19     11.08 o 
   5   8   9        2.10        5.26      9.91 o 
  -7   9   9        2.03       -3.06      6.72 o 
  -6   9   9        9.25        2.68      6.83 o 
  -5   9   9       26.71       11.20      9.33 o 
  -4   9   9        9.91        4.33      7.38 o 
  -3   9   9        2.83        6.67      5.95 o 
  -2   9   9        2.80        1.42      5.11 o 
  -1   9   9      206.66      238.62     33.36 o 
   0   9   9      159.50      180.63     17.99 o 
   1   9   9       16.86       17.07      8.86 o 
   2   9   9      152.43      145.13     13.43 o 
   3   9   9      106.99      118.46     17.08 o 
   4   9   9        7.86       11.83      8.58 o 
   5   9   9        1.42       -4.83      8.30 o 
  -7  10   9        1.55        1.80     10.42 o 
  -6  10   9        0.02       -7.81      9.08 o 
  -5  10   9       12.39        0.80      8.83 o 
  -4  10   9        1.30       -8.09      5.48 o 
  -3  10   9       19.22       19.20      7.20 o 
  -2  10   9      164.25      172.33     13.72 o 
  -1  10   9       27.19       41.48     10.86 o 
   0  10   9      135.99      178.83     42.78 o 
   1  10   9        6.12       11.19      8.03 o 
   2  10   9      161.27      152.20     13.93 o 
   3  10   9       46.07       32.08      9.33 o 
   4  10   9        4.81        8.96      9.44 o 
  -6  11   9        0.99        6.71     15.58 o 
  -5  11   9       14.95        8.33     10.04 o 
  -4  11   9        7.00        0.64      6.77 o 
  -3  11   9       23.67       36.84      8.41 o 
  -2  11   9        2.69        5.85      5.91 o 
  -1  11   9       87.68      102.99     15.32 o 
   0  11   9       74.65       70.87     12.71 o 
   1  11   9       74.60       79.70     14.71 o 
   2  11   9      258.29      267.62     22.68 o 
   3  11   9       53.98       56.73     10.81 o 
   4  11   9       29.12       21.34     15.06 o 
  -6  12   9       16.95       18.32     16.15 o 
  -5  12   9        6.94       10.07      8.28 o 
  -4  12   9       12.81       10.38      7.79 o 
  -3  12   9       97.43      111.19     18.20 o 
  -2  12   9       14.15       -0.69      8.22 o 
  -1  12   9       14.15       16.13      9.68 o 
   0  12   9        7.76        4.11      8.38 o 
   1  12   9        8.81       10.66      8.93 o 
   2  12   9       55.24       88.72     19.65 o 
   3  12   9       13.54        8.06      8.15 o 
  -5  13   9       12.95       29.38     12.18 o 
  -4  13   9       14.01        9.51      8.39 o 
  -3  13   9       83.58       52.66     10.09 o 
  -2  13   9        8.55        1.16     14.69 o 
  -1  13   9        3.08      -10.97      7.31 o 
   0  13   9        7.42       12.39      8.87 o 
   1  13   9        8.57       21.46     10.35 o 
   2  13   9       52.02       54.90     19.99 o 
  -4  14   9        8.77        2.76      8.09 o 
  -3  14   9       20.31       16.51     10.18 o 
  -2  14   9        0.62       -2.61      8.58 o 
  -1  14   9        5.35        5.60      8.07 o 
   0  14   9        0.61        9.29      9.71 o 
   1  14   9       10.17        2.88      9.23 o 
   2  14   9        4.48       -3.39      9.71 o 
  -3  15   9        3.75        0.98      9.83 o 
  -2  15   9        2.55        2.49      9.08 o 
  -1  15   9        4.85       -5.02      8.62 o 
   0  15   9        8.27        4.64      9.74 o 
  -8   0  10       83.89       91.63     19.94 o 
  -7   0  10        0.84        4.15      8.76 o 
  -6   0  10        1.38        7.12      9.45 o 
  -5   0  10        0.52       -2.91      7.67 o 
  -4   0  10      377.91      388.74     21.06 o 
  -3   0  10      330.26      363.57     20.11 o 
  -2   0  10       31.46       30.98      8.54 o 
  -1   0  10       94.60       95.65     11.96 o 
   0   0  10        7.15        2.28      8.69 o 
   1   0  10       14.92       16.61     11.13 o 
   2   0  10        2.17      -14.83     10.08 o 
   3   0  10      152.33      205.43     26.69 o 
   4   0  10       48.13       56.86     18.89 o 
   5   0  10        1.82       -3.74     13.23 o 
  -8   1  10        7.32        5.11      7.40 o 
  -7   1  10       15.66       16.47      9.45 o 
  -6   1  10        4.74        7.56      6.56 o 
  -5   1  10       15.01        6.83      5.70 o 
  -4   1  10      351.89      334.51     13.99 o 
  -3   1  10       70.53       76.40      8.11 o 
  -2   1  10       27.05       27.45      6.12 o 
  -1   1  10       35.54       40.07      6.29 o 
   0   1  10        4.86       -3.40      4.71 o 
   1   1  10       25.53       29.31      8.99 o 
   2   1  10       40.61       37.16     10.33 o 
   3   1  10       24.40        9.60      9.87 o 
   4   1  10       41.46       25.41     10.87 o 
   5   1  10       16.46       25.79     12.76 o 
  -8   2  10        1.42       -1.21      7.17 o 
  -7   2  10       14.17        7.89      7.78 o 
  -6   2  10       41.71       43.35     10.15 o 
  -5   2  10      115.82      117.78     13.43 o 
  -4   2  10      173.43      163.70     15.21 o 
  -3   2  10        4.76        1.11      4.46 o 
  -2   2  10       33.80       26.46      5.96 o 
  -1   2  10       10.74        7.86      4.05 o 
   0   2  10        8.12        9.02      4.79 o 
   1   2  10       57.15       36.56      9.52 o 
   2   2  10       86.18       53.51     21.88 o 
   3   2  10       16.76       15.90      9.95 o 
   4   2  10       48.36       44.44     12.34 o 
   5   2  10       56.62       63.05     14.68 o 
  -8   3  10        9.38       -2.41      6.66 o 
  -7   3  10        3.14       -2.55      6.02 o 
  -6   3  10       34.27       45.38      9.24 o 
  -5   3  10       41.19       38.20      8.16 o 
  -4   3  10       81.67       67.91      9.69 o 
  -3   3  10       11.98        4.86      5.53 o 
  -2   3  10       35.69       24.16      6.13 o 
  -1   3  10       88.71       96.08      8.46 o 
   0   3  10        2.47        4.40      4.54 o 
   1   3  10       24.14        8.55      6.66 o 
   2   3  10       73.21       43.85     23.48 o 
   3   3  10       92.45      113.55     15.17 o 
   4   3  10       15.04        7.68      9.51 o 
   5   3  10       68.28       86.53     16.36 o 
  -8   4  10       38.27       29.42      9.16 o 
  -7   4  10       26.93       34.40      8.54 o 
  -6   4  10       55.41       49.39     11.63 o 
  -5   4  10       41.94       46.02      8.84 o 
  -4   4  10       98.80       96.28     12.05 o 
  -3   4  10        4.82       11.48      6.20 o 
  -2   4  10      449.37      451.80     18.42 o 
  -1   4  10      157.09      145.72      9.72 o 
   0   4  10      102.46      103.55     13.27 o 
   1   4  10        9.39        1.24      5.79 o 
   2   4  10       60.83       48.83      9.84 o 
   3   4  10       52.67       60.00     12.73 o 
   4   4  10       44.19       46.44     12.68 o 
   5   4  10       20.97       21.02     11.50 o 
  -8   5  10       44.30       32.23     10.77 o 
  -7   5  10        4.65        2.38      7.43 o 
  -6   5  10       27.80       42.90      9.27 o 
  -5   5  10       36.97       33.00      8.06 o 
  -4   5  10      221.43      192.51     14.12 o 
  -3   5  10      112.72      128.38     12.31 o 
  -2   5  10      148.33      181.42     16.29 o 
  -1   5  10      126.01      144.50     11.80 o 
   0   5  10       26.98       23.65      5.87 o 
   1   5  10       20.13       24.58      7.82 o 
   2   5  10        7.43        5.66      6.93 o 
   3   5  10       57.06       46.45     27.33 o 
   4   5  10       24.14       12.55     13.32 o 
   5   5  10       21.01       26.68     20.92 o 
  -7   6  10        3.66       -8.83      5.89 o 
  -6   6  10        3.48        4.06      6.78 o 
  -5   6  10        2.43        4.49      6.15 o 
  -4   6  10       39.95       37.05     11.08 o 
  -3   6  10       19.54       25.24      7.39 o 
  -2   6  10       84.22       86.94     10.27 o 
  -1   6  10       86.06       82.65     12.83 o 
   0   6  10      110.88      128.24     17.98 o 
   1   6  10      199.43      178.14     13.60 o 
   2   6  10       33.77       32.82     12.06 o 
   3   6  10       15.27       14.82      8.06 o 
   4   6  10        8.38       -0.21      9.47 o 
  -7   7  10       17.30       11.32      7.79 o 
  -6   7  10       10.95       10.82      7.47 o 
  -5   7  10        4.50        6.30     10.88 o 
  -4   7  10       24.89       14.23      7.89 o 
  -3   7  10       39.12       30.28      9.63 o 
  -2   7  10      259.47      246.29     15.26 o 
  -1   7  10       55.26       55.51      9.63 o 
   0   7  10       70.67       88.58     13.99 o 
   1   7  10      175.16      163.73     22.82 o 
   2   7  10       35.11       34.83      8.91 o 
   3   7  10        6.71       10.46      7.67 o 
   4   7  10        1.04       -4.50      9.10 o 
  -7   8  10        0.31        1.32      6.94 o 
  -6   8  10        8.97       15.49      7.95 o 
  -5   8  10        0.17       -5.06      5.78 o 
  -4   8  10        8.59       11.34      8.21 o 
  -3   8  10      207.76      260.22     20.24 o 
  -2   8  10      173.52      180.22     15.57 o 
  -1   8  10       39.31       42.13     24.87 o 
   0   8  10      189.06      207.34     19.17 o 
   1   8  10      115.02      136.56     17.03 o 
   2   8  10      104.82      135.31     17.25 o 
   3   8  10       30.13       19.61      9.61 o 
   4   8  10        3.95        5.32      8.69 o 
  -6   9  10        1.84        3.74      7.73 o 
  -5   9  10        3.26        8.34      9.01 o 
  -4   9  10       19.04       10.41      9.56 o 
  -3   9  10       65.43       61.55     10.00 o 
  -2   9  10        1.40        4.94      6.51 o 
  -1   9  10       10.34        2.63      8.07 o 
   0   9  10        8.41        3.31      7.97 o 
   1   9  10       41.32       29.32     10.95 o 
   2   9  10       14.52       13.18      9.60 o 
   3   9  10        8.18       28.03      9.77 o 
  -6  10  10        4.85       17.82     11.58 o 
  -5  10  10       19.63        9.16     10.03 o 
  -4  10  10       13.29       17.05      9.77 o 
  -3  10  10       10.32        9.78      7.22 o 
  -2  10  10       13.54        8.09      6.91 o 
  -1  10  10       36.50       29.74     10.89 o 
   0  10  10      102.13      101.39     16.03 o 
   1  10  10       20.99       28.59     11.11 o 
   2  10  10       93.93      113.15     16.50 o 
   3  10  10       24.26       13.62     12.15 o 
  -5  11  10       21.37       17.06     10.97 o 
  -4  11  10        9.41       10.20      9.62 o 
  -3  11  10        2.24       10.70      7.52 o 
  -2  11  10        1.18       14.35      9.19 o 
  -1  11  10       44.96       53.08     16.82 o 
   0  11  10       10.82       17.61      9.65 o 
   1  11  10        2.43       -1.26     10.04 o 
   2  11  10      131.99      130.44     23.73 o 
  -5  12  10        5.36       -0.26     10.58 o 
  -4  12  10       12.39       28.25      9.84 o 
  -3  12  10       24.47       22.19      8.10 o 
  -2  12  10       48.39       71.28     13.93 o 
  -1  12  10       21.76       17.29     17.98 o 
   0  12  10       23.02       36.84     11.83 o 
   1  12  10       28.00       18.40     11.02 o 
   2  12  10       20.34       18.48     11.75 o 
  -4  13  10        1.76        7.98      8.45 o 
  -3  13  10        8.37        8.02      9.91 o 
  -2  13  10        0.74       -3.77      8.76 o 
  -1  13  10        1.45       -2.63      8.58 o 
   0  13  10       14.95       19.08     10.63 o 
   1  13  10        1.48        4.91      9.84 o 
  -7   0  11        3.49       -3.61      9.54 o 
  -6   0  11       31.81       17.98     11.50 o 
  -5   0  11        0.52       -1.64     10.59 o 
  -4   0  11        6.87        8.18      8.26 o 
  -3   0  11        4.93       -1.08      8.03 o 
  -2   0  11       15.43       12.39      7.89 o 
  -1   0  11        0.18        3.77      7.41 o 
   0   0  11      231.09      204.70     24.78 o 
   1   0  11      108.33      111.11     20.44 o 
   2   0  11        9.17        1.60     12.96 o 
   3   0  11        5.54       -9.49     12.64 o 
   4   0  11        1.16       33.58     17.48 o 
  -7   1  11       25.54       21.77      8.88 o 
  -6   1  11        5.74       19.03      8.77 o 
  -5   1  11        3.63        8.91      6.58 o 
  -4   1  11       54.10       53.96      9.18 o 
  -3   1  11        0.11       -0.10      4.84 o 
  -2   1  11       82.56       81.53      8.56 o 
  -1   1  11       17.84       16.83      5.94 o 
   0   1  11       41.52       25.94     13.29 o 
   1   1  11       54.73       45.71     16.79 o 
   2   1  11       27.07       13.07      9.55 o 
   3   1  11       33.70       29.69     12.48 o 
   4   1  11        6.61       15.93     11.58 o 
  -7   2  11        8.11        3.66      7.19 o 
  -6   2  11       21.75       13.53      8.43 o 
  -5   2  11       20.19       21.63      7.84 o 
  -4   2  11       16.73       22.07      7.37 o 
  -3   2  11       25.65       39.15      8.38 o 
  -2   2  11       93.20       69.53     12.00 o 
  -1   2  11        5.69       16.04      6.58 o 
   0   2  11       33.89       31.64      7.90 o 
   1   2  11       37.73       16.49     13.69 o 
   2   2  11        0.17      -11.89      7.93 o 
   3   2  11       26.62       23.78     11.57 o 
   4   2  11        1.12       -6.00     13.28 o 
  -7   3  11        5.16       -0.20      7.66 o 
  -6   3  11       22.54       11.97      7.89 o 
  -5   3  11        6.06        3.40      6.39 o 
  -4   3  11       50.08       49.56      9.26 o 
  -3   3  11        8.32        3.39      6.01 o 
  -2   3  11       85.10       94.29     11.24 o 
  -1   3  11       33.45       26.55      7.39 o 
   0   3  11        5.22        9.85      5.91 o 
   1   3  11       52.85       39.87     14.56 o 
   2   3  11       33.51       50.07     12.10 o 
   3   3  11       13.60       -2.85      9.71 o 
   4   3  11       13.96       32.75     12.77 o 
  -7   4  11        8.23        7.32      7.92 o 
  -6   4  11        4.52        5.18      6.93 o 
  -5   4  11       18.81       16.32      7.06 o 
  -4   4  11       67.46       47.52      9.30 o 
  -3   4  11       25.94       23.56      7.81 o 
  -2   4  11        9.18        5.22      7.56 o 
  -1   4  11       38.17       33.03      9.72 o 
   0   4  11       10.00       -0.11      6.81 o 
   1   4  11       12.99        6.82      7.47 o 
   2   4  11        7.44       -2.41      9.24 o 
   3   4  11        7.41       -0.95      9.40 o 
   4   4  11       17.91       10.44     11.74 o 
  -7   5  11        3.10       -0.01      7.00 o 
  -6   5  11        5.78       12.01      7.71 o 
  -5   5  11       11.63        8.09      7.00 o 
  -4   5  11       20.93       30.63      9.73 o 
  -3   5  11        3.92        5.23      6.64 o 
  -2   5  11       24.40       10.68     11.41 o 
  -1   5  11       36.22       33.47      9.49 o 
   0   5  11       40.07       59.39     13.00 o 
   1   5  11        0.96        4.38      6.89 o 
   2   5  11       18.72       13.21      8.54 o 
   3   5  11        1.09       15.75     11.18 o 
  -6   6  11       21.33        9.86      8.00 o 
  -5   6  11       21.80       29.98      8.83 o 
  -4   6  11       10.80       10.74      6.76 o 
  -3   6  11        0.28        1.82      7.56 o 
  -2   6  11       12.32        8.86      8.43 o 
  -1   6  11        9.49       11.25      6.83 o 
   0   6  11        0.35       -4.19      8.17 o 
   1   6  11        3.24       15.12      9.71 o 
   2   6  11       18.88       31.47      9.58 o 
   3   6  11       14.30        8.61     11.45 o 
  -6   7  11       10.00        1.23      7.05 o 
  -5   7  11        4.25        1.99      6.81 o 
  -4   7  11       11.04        6.78      9.61 o 
  -3   7  11       16.94        8.48      9.01 o 
  -2   7  11        5.43       -1.74      7.98 o 
  -1   7  11       19.88       31.75     11.06 o 
   0   7  11       11.33        1.18      9.00 o 
   1   7  11        2.42       -8.82      8.56 o 
   2   7  11       13.95       15.21     11.17 o 
   3   7  11        1.58        4.40      8.33 o 
  -6   8  11        2.87       -0.52      7.77 o 
  -5   8  11        4.81        3.83      9.54 o 
  -4   8  11        0.33      -11.66      8.10 o 
  -3   8  11       24.96       18.82     11.23 o 
  -2   8  11        4.67        8.41      9.06 o 
  -1   8  11        8.37        8.18     18.73 o 
   0   8  11       12.93       16.14     10.26 o 
   1   8  11        3.00        1.76     11.59 o 
   2   8  11        4.69       -1.12     12.27 o 
  -5   9  11        2.38       -5.25     10.32 o 
  -4   9  11        0.40        4.22     13.92 o 
  -3   9  11        4.61        3.89      8.80 o 
  -2   9  11        6.43       -4.20      9.52 o 
  -1   9  11        5.53        5.68      9.63 o 
   0   9  11      101.71       86.86     16.00 o 
   1   9  11        3.55       11.24      9.38 o 
   2   9  11        4.69        8.01      9.96 o 
  -5  10  11       16.71        7.32     11.15 o 
  -4  10  11        3.07        1.76      9.92 o 
  -3  10  11       20.40       24.81     11.22 o 
  -2  10  11        2.89       10.33     10.78 o 
  -1  10  11        0.55        2.50     10.09 o 
   0  10  11        7.14        9.82      9.39 o 
   1  10  11       24.79       21.16     10.48 o 
  -4  11  11        1.39       -0.15     10.60 o 
  -3  11  11        3.24       -0.45     11.80 o 
  -2  11  11        6.25        8.41     11.04 o 
  -1  11  11        4.93        7.74      9.73 o 
   0  11  11       21.99       32.20     12.00 o 
  -2  12  11       26.49       11.15     10.53 o 
  -1  12  11        7.41       20.15     11.09 o 
  -6   0  12        0.63       -2.10     12.28 o 
  -5   0  12        5.59       -4.88     11.04 o 
  -4   0  12        4.42       -7.12     11.04 o 
  -3   0  12        3.34       -1.80      7.63 o 
  -2   0  12        2.64        4.14      8.53 o 
  -1   0  12        5.07       12.84     13.37 o 
   0   0  12        1.08        1.46     12.18 o 
   1   0  12       34.91       13.05     15.79 o 
   2   0  12        0.20      -14.92     11.73 o 
   3   0  12       28.03       20.44     15.70 o 
  -6   1  12        1.62       -0.23      7.91 o 
  -5   1  12       37.68       29.23     10.53 o 
  -4   1  12        8.35       11.89      7.37 o 
  -3   1  12        2.64       -5.13      6.21 o 
  -2   1  12       29.42       19.93      6.75 o 
  -1   1  12       15.52       22.75      7.92 o 
   0   1  12       37.88       51.33     14.31 o 
   1   1  12       18.98       14.62     10.47 o 
   2   1  12        0.56       -7.36      8.77 o 
   3   1  12        6.01       -8.90     12.05 o 
  -6   2  12        9.85       -3.95      8.45 o 
  -5   2  12        3.16       15.21      7.84 o 
  -4   2  12        6.38        1.00      7.09 o 
  -3   2  12        6.53        6.73      7.21 o 
  -2   2  12       29.11       20.75      7.82 o 
  -1   2  12        1.11        7.34      7.19 o 
   0   2  12       17.76       20.61     10.36 o 
   1   2  12       38.47       31.73     13.42 o 
   2   2  12        4.44        6.79     14.62 o 
  -6   3  12       15.22       19.73      9.74 o 
  -5   3  12       23.67       22.95      8.58 o 
  -4   3  12       19.91       33.57      9.31 o 
  -3   3  12        1.08        0.02      6.54 o 
  -2   3  12       15.44        6.99      8.63 o 
  -1   3  12        6.49       15.96      9.63 o 
   0   3  12        3.66       -4.87      9.29 o 
   1   3  12       15.57        2.85     16.66 o 
   2   3  12        5.33      -15.48     22.52 o 
  -6   4  12        3.26        8.90      8.08 o 
  -5   4  12        1.35        5.78      7.34 o 
  -4   4  12       25.68       16.74      9.53 o 
  -3   4  12      122.81      156.31     16.86 o 
  -2   4  12        8.67       12.07      9.76 o 
  -1   4  12       30.57       28.69     11.91 o 
   0   4  12        0.85       19.44     14.74 o 
   1   4  12        0.43        2.57      9.38 o 
   2   4  12       11.23       -6.82     12.14 o 
  -5   5  12        4.96        6.36      7.64 o 
  -4   5  12       14.84       12.75      7.93 o 
  -3   5  12        2.40        4.55      9.15 o 
  -2   5  12        6.27       10.57      9.35 o 
  -1   5  12       37.43       35.59     17.39 o 
   0   5  12        3.59        0.34     10.18 o 
   1   5  12        3.37        2.46     11.11 o 
   2   5  12        4.45       -1.65     10.74 o 
  -5   6  12        0.86        1.36      7.61 o 
  -4   6  12       11.84       12.63      7.87 o 
  -3   6  12       68.56       73.48     13.82 o 
  -2   6  12       10.91        7.07      9.23 o 
  -1   6  12       23.79       20.99     15.10 o 
   0   6  12        2.14        0.72      9.98 o 
   1   6  12       14.15       18.19     11.97 o 
   2   6  12       10.62        5.98     14.24 o 
  -5   7  12        2.82       16.94      8.54 o 
  -4   7  12        8.86        6.11     10.43 o 
  -3   7  12       11.80       17.28     10.58 o 
  -2   7  12        6.68        2.58      9.22 o 
  -1   7  12       80.73       87.84     23.27 o 
   0   7  12        0.66        4.33     14.26 o 
   1   7  12       15.17       19.34     11.87 o 
  -4   8  12        6.72       -7.14      9.26 o 
  -3   8  12       15.67        6.17     10.31 o 
  -2   8  12        8.75       24.92     17.34 o 
  -1   8  12        8.59      -15.01     14.05 o 
   0   8  12        0.88       -7.46     11.28 o 
  -3   9  12       10.16       -1.13     10.68 o 
  -2   9  12       14.31        9.17     18.25 o 
  -1   9  12       17.15       15.69     12.27 o 
  -4   0  13        6.14        0.91     12.18 o 
  -3   0  13        0.74        0.00     12.59 o 
  -2   0  13       17.20       31.01     11.57 o 
  -1   0  13       55.82       72.14     20.85 o 
   0   0  13        0.34        9.35     14.19 o 
   1   0  13        4.39        4.02     15.93 o 
  -4   1  13       13.35       17.94      9.97 o 
  -3   1  13        1.53       -0.02      7.31 o 
  -2   1  13       22.46       28.54      9.18 o 
  -1   1  13       26.43       35.03      9.79 o 
   0   1  13       16.03       15.96     11.54 o 
  -4   2  13        4.92        4.59      7.94 o 
  -3   2  13        1.46        2.06      7.70 o 
  -2   2  13       18.17        8.98     10.00 o 
  -1   2  13        3.32       14.57     11.41 o 
   0   2  13       16.08       19.30     11.56 o 
  -4   3  13       47.94       81.18     12.58 o 
  -3   3  13       54.61       50.49     14.08 o 
  -2   3  13       10.32       15.55     10.57 o 
  -1   3  13        1.20       17.25     15.90 o 
   0   3  13        7.76       19.30     16.29 o 
  -3   4  13        4.41       16.29     10.68 o 
  -2   4  13       13.08       11.00     11.10 o 
  -1   4  13        2.81      -13.55     13.78 o 
   0   4  13        3.76       13.87     17.02 o 
  -3   5  13        3.88        3.84     13.21 o 
  -2   5  13       11.76        6.51     10.24 o 
  -1   5  13       10.24       36.28     18.71 o 
                                                 
